# Supplementary material for: Generating Dynamic Structures Through Physics‐Based Sampling of Predicted Inter‐Residue Geometries
Source: Adv Sci (Weinh). 2026 Jan 21;13(18):e18469. doi: 10.1002/advs.202518469 (PMC13042367; doi:10.1002/advs.202518469)
Supplement: Supplementary file 2 — Supporting File 2: advs73981‐sup‐0002.xlsx. [file ADVS-13-e18469-s002.xlsx]

## Sheet: information
Apo state		Holo state		RMSD(Å) between apo and holo	TM-score between apo and holo
PDB ID	Release Date	PDB ID	Release Date
1IGP	1994-08-01	2AU6	2005-08-27	1.12	0.98
1PFL	1994-12-12	1FIL	1996-04-29	1.91	0.88
1HSI	1995-03-31	1HSH	1995-03-31	0.99	0.94
1HOO	1996-04-26	1CG0	1999-03-26	2.21	0.94
2BNH	1996-06-29	1DFJ	1996-06-29	1.51	0.96
1EAL	1996-08-28	1EIO	2000-02-27	2.39	0.81
1RKM	1997-03-25	1B6H	1998-11-13	3.16	0.88
1AKZ	1997-05-27	1SSP	1999-04-28	1.5	0.94
1AW2	1997-10-09	1AW1	1997-10-09	1.02	0.98
1A6D	1998-02-24	1A6E	1998-02-24	0.83	0.99
1BV2	1998-09-21	1UVB	2004-01-19	1.96	0.8
1RKA	1999-03-22	1GQT	2001-12-05	1.22	0.97
1C54	1999-10-22	1RGH	1995-06-05	1.49	0.9
1E5L	2000-07-27	1E5Q	2000-07-28	2.44	0.92
1FSF	2000-09-08	1FQO	2000-09-06	1.11	0.97
1G6W	2000-11-08	1K0B	2001-09-19	1.36	0.96
1HW1	2001-01-09	1H9G	2001-03-09	1.67	0.93
1I56	2001-02-25	1EL1	2000-03-13	1.95	0.87
1JEJ	2001-06-18	1JG6	2001-06-23	2.1	0.93
1JM4	2001-07-17	1WUM	2004-12-08	5.33	0.83
1K5H	2001-10-10	1Q0Q	2003-07-17	4.93	0.86
1K6W	2001-10-17	1K70	2001-10-17	1.08	0.98
1GQN	2001-11-26	1QFE	1999-04-05	1.26	0.98
1GQZ	2001-12-07	2GKE	2006-04-01	2.45	0.88
1LMZ	2002-05-02	1P7M	2003-05-02	3.81	0.86
1MX7	2002-10-01	1MX8	2002-10-01	2.25	0.85
1NJG	2002-12-30	1NJF	2002-12-30	1.33	0.95
1O1U	2003-02-10	1O1V	2003-02-10	2.25	0.85
1OTJ	2003-03-21	1GY9	2002-04-22	1.74	0.95
1PDB	2003-05-19	1YHO	2005-01-10	1.66	0.91
1RF5	2003-11-07	1RF4	2003-11-07	3.69	0.83
1VIY	2003-12-01	1VHL	2003-12-01	2.61	0.88
1S2O	2004-01-09	1TJ5	2004-06-03	3.3	0.81
1TFU	2004-05-27	3UC5	2011-10-26	1.06	0.97
1TJD	2004-06-04	1EEJ	2000-01-31	2.08	0.89
1W0J	2004-06-08	1E1R	2000-05-10	3.89	0.82
1XSA	2004-10-18	1XSC	2004-10-18	4.76	0.83
1YL5	2005-01-19	1YL7	2005-01-19	1.23	0.96
1ZA1	2005-04-05	1Q95	2003-08-22	2.25	0.94
1ZOL	2005-05-13	1O03	2003-02-20	3.13	0.83
2AI6	2005-07-29	2OZW	2007-02-27	3.09	0.88
2F63	2005-11-28	1EQM	2000-04-05	4.62	0.83
2D9E	2005-12-09	2RS9	2011-12-08	5.3	0.86
2FHM	2005-12-26	2HLT	2006-07-10	1.9	0.84
2IN2	2006-10-05	2B0F	2005-09-13	1.91	0.92
2P3M	2007-03-09	2VBT	2007-09-16	2.78	0.88
2L68	2010-11-17	2LKK	2011-10-13	1.58	0.92
2LHS	2011-08-15	2BEM	2004-11-26	1.52	0.92
6OY9	2019-05-14	1A0R	1997-12-05	1.75	0.95

## Sheet: results
Apo state	RMSD against apo state(Å)		Holo state	RMSD against holo state(Å)
PDB ID	trX2	trX2-D	PDB ID	trX2	trX2-D
1IGP	1.584	1.59	2AU6	1.702	1.689
1PFL	2.55	1.42	1FIL	1.748	1.369
1HSI	1.649	1.587	1HSH	1.681	1.652
1HOO	2.537	2.574	1CG0	1.98	1.983
2BNH	2.391	2.402	1DFJ	1.783	1.818
1EAL	1.504	1.31	1EIO	2.032	1.474
1RKM	3.184	3.249	1B6H	3.61	3.353
1AKZ	1.718	1.729	1SSP	1.316	1.467
1AW2	1.678	1.696	1AW1	1.542	1.589
1A6D	2.556	2.663	1A6E	2.537	2.615
1BV2	1.754	1.242	1UVB	1.347	1.241
1RKA	2.033	1.614	1GQT	1.402	1.269
1C54	2.192	1.222	1RGH	1.598	0.929
1E5L	2.797	2.477	1E5Q	1.724	1.726
1FSF	2.175	2.168	1FQO	2.166	2.058
1G6W	2.908	2.58	1K0B	2.107	1.947
1HW1	5.205	3.951	1H9G	5.459	4.556
1I56	2.1	1.774	1EL1	1.197	1.225
1JEJ	16.881	13.326	1JG6	16.638	13.685
1JM4	2.307	2.186	1WUM	4.681	3.576
1K5H	4.985	4.993	1Q0Q	1.783	1.772
1K6W	3.301	3.307	1K70	3.366	3.374
1GQN	1.438	1.459	1QFE	1	1.041
1GQZ	2.061	1.953	2GKE	1.167	1.165
1LMZ	2.968	2.876	1P7M	2.32	1.859
1MX7	2.453	1.709	1MX8	1.792	1.406
1NJG	2.053	2.06	1NJF	1.705	1.711
1O1U	1.684	1.567	1O1V	1.634	1.328
1OTJ	1.761	1.748	1GY9	1.789	1.693
1PDB	1.464	1.421	1YHO	1.772	1.498
1RF5	3.037	2.796	1RF4	1.398	1.268
1VIY	3.28	3.271	1VHL	3.828	3.814
1S2O	3.03	2.793	1TJ5	1.389	1.368
1TFU	1.4	1.41	3UC5	1.018	1.029
1TJD	8.783	5.469	1EEJ	8.859	5.388
1W0J	2.727	2.659	1E1R	2.804	2.636
1XSA	3.27	2.313	1XSC	2.163	2.223
1YL5	4.524	3.517	1YL7	4.435	3.268
1ZA1	1.626	1.623	1Q95	1.894	1.899
1ZOL	1.511	1.381	1O03	2.162	1.934
2AI6	2.741	1.822	2OZW	3.626	2.114
2F63	2.165	2.036	1EQM	4.173	2.739
2D9E	1.989	1.955	2RS9	4.9	2.826
2FHM	2.053	1.62	2HLT	1.132	0.902
2IN2	2.051	1.809	2B0F	1.735	1.58
2P3M	2.67	2.597	2VBT	1.755	1.723
2L68	1.969	1.223	2LKK	2.072	1.164
2LHS	1.612	1.531	2BEM	1.109	1.131
6OY9	20.195	11.497	1A0R	19.771	11.882
