# Supplementary material for: Generating Dynamic Structures Through Physics‐Based Sampling of Predicted Inter‐Residue Geometries
Source: Adv Sci (Weinh). 2026 Jan 21;13(18):e18469. doi: 10.1002/advs.202518469 (PMC13042367; doi:10.1002/advs.202518469)
Supplement: Supplementary file 3 — Supporting File 3: advs73981‐sup‐0003.xml. [file ADVS-13-e18469-s001.xml]

<?xml version="1.0" encoding="UTF-8" ?><xml><records><record><database name="ref.enl" path="D:\work_space\my_works\trX2-D\minor_repairs\ref.enl">ref.enl</database><source-app name="EndNote" version="19.0">EndNote</source-app><rec-number>1</rec-number><foreign-keys><key app="EN" db-id="zaxwaww54wz9pve00075r0ecza0a9dwsf0pw">1</key></foreign-keys><ref-type name="Journal Article">17</ref-type><contributors><authors><author><style face="normal" font="default" size="100%">Anfinsen, Christian B.</style></author></authors></contributors><titles><title><style face="normal" font="default" size="100%">Principles that Govern the Folding of Protein Chains</style></title><secondary-title><style face="normal" font="default" size="100%">Science</style></secondary-title></titles><periodical><full-title><style face="normal" font="default" size="100%">Science</style></full-title></periodical><pages><style face="normal" font="default" size="100%">223-230</style></pages><volume><style face="normal" font="default" size="100%">181</style></volume><number><style face="normal" font="default" size="100%">4096</style></number><dates><year><style face="normal" font="default" size="100%">1973</style></year><pub-dates><date><style face="normal" font="default" size="100%">1973/07/20</style></date></pub-dates></dates><publisher><style face="normal" font="default" size="100%">American Association for the Advancement of Science</style></publisher><urls><related-urls><url><style face="normal" font="default" size="100%">https://doi.org/10.1126/science.181.4096.223</style></url></related-urls></urls><electronic-resource-num><style face="normal" font="default" size="100%">10.1126/science.181.4096.223</style></electronic-resource-num><access-date><style face="normal" font="default" size="100%">2026/01/10</style></access-date></record><record><database name="ref.enl" path="D:\work_space\my_works\trX2-D\minor_repairs\ref.enl">ref.enl</database><source-app name="EndNote" version="19.0">EndNote</source-app><rec-number>4</rec-number><foreign-keys><key app="EN" db-id="zaxwaww54wz9pve00075r0ecza0a9dwsf0pw">4</key></foreign-keys><ref-type name="Journal Article">17</ref-type><contributors><authors><author><style face="normal" font="default" size="100%">Baek, M.</style></author><author><style face="normal" font="default" size="100%">DiMaio, F.</style></author><author><style face="normal" font="default" size="100%">Anishchenko, I.</style></author><author><style face="normal" font="default" size="100%">Dauparas, J.</style></author><author><style face="normal" font="default" size="100%">Ovchinnikov, S.</style></author><author><style face="normal" font="default" size="100%">Lee, G. R.</style></author><author><style face="normal" font="default" size="100%">Wang, J.</style></author><author><style face="normal" font="default" size="100%">Cong, Q.</style></author><author><style face="normal" font="default" size="100%">Kinch, L. N.</style></author><author><style face="normal" font="default" size="100%">Schaeffer, R. D.</style></author><author><style face="normal" font="default" size="100%">Millán, C.</style></author><author><style face="normal" font="default" size="100%">Park, H.</style></author><author><style face="normal" font="default" size="100%">Adams, C.</style></author><author><style face="normal" font="default" size="100%">Glassman, C. R.</style></author><author><style face="normal" font="default" size="100%">DeGiovanni, A.</style></author><author><style face="normal" font="default" size="100%">Pereira, J. H.</style></author><author><style face="normal" font="default" size="100%">Rodrigues, A. V.</style></author><author><style face="normal" font="default" size="100%">van Dijk, A. A.</style></author><author><style face="normal" font="default" size="100%">Ebrecht, A. C.</style></author><author><style face="normal" font="default" size="100%">Opperman, D. J.</style></author><author><style face="normal" font="default" size="100%">Sagmeister, T.</style></author><author><style face="normal" font="default" size="100%">Buhlheller, C.</style></author><author><style face="normal" font="default" size="100%">Pavkov-Keller, T.</style></author><author><style face="normal" font="default" size="100%">Rathinaswamy, M. K.</style></author><author><style face="normal" font="default" size="100%">Dalwadi, U.</style></author><author><style face="normal" font="default" size="100%">Yip, C. K.</style></author><author><style face="normal" font="default" size="100%">Burke, J. E.</style></author><author><style face="normal" font="default" size="100%">Garcia, K. C.</style></author><author><style face="normal" font="default" size="100%">Grishin, N. V.</style></author><author><style face="normal" font="default" size="100%">Adams, P. D.</style></author><author><style face="normal" font="default" size="100%">Read, R. J.</style></author><author><style face="normal" font="default" size="100%">Baker, D.</style></author></authors></contributors><auth-address><style face="normal" font="default" size="100%">[Baek, Minkyung; DiMaio, Frank; Anishchenko, Ivan; Dauparas, Justas; Lee, Gyu Rie; Wang, Jue; Park, Hahnbeom; Adams, Carson; Baker, David] Univ Washington, Dept Biochem, Seattle, WA 98195 USA. [Baek, Minkyung; DiMaio, Frank; Anishchenko, Ivan; Dauparas, Justas; Lee, Gyu Rie; Wang, Jue; Park, Hahnbeom; Adams, Carson; Baker, David] Univ Washington, Inst Prot Design, Seattle, WA 98195 USA. [Ovchinnikov, Sergey] Harvard Univ, Div Sci, Fac Arts &amp; Sci, Cambridge, MA 02138 USA. [Ovchinnikov, Sergey] Harvard Univ, John Harvard Distinguished Sci Fellowship Program, Cambridge, MA 02138 USA. [Cong, Qian] Univ Texas Southwestern Med Ctr Dallas, Eugene McDermott Ctr Human Growth &amp; Dev, Dallas, TX 75390 USA. [Cong, Qian; Schaeffer, R. Dustin; Grishin, Nick V.] Univ Texas Southwestern Med Ctr Dallas, Dept Phys, Dallas, TX 75390 USA. [Kinch, Lisa N.; Grishin, Nick V.] Univ Texas Southwestern Med Ctr Dallas, Howard Hughes Med Inst, Dallas, TX USA. [Millan, Claudia; Read, Randy J.] Univ Cambridge, Cambridge Inst Med Res, Dept Haematol, Cambridge, England. [Glassman, Caleb R.; Garcia, K. Christopher] Stanford Univ, Sch Med, Program Immunol, Stanford, CA 94305 USA. [Glassman, Caleb R.; Garcia, K. Christopher] Stanford Univ, Sch Med, Dept Mol &amp; Cellular Physiol, Stanford, CA 94305 USA. [Glassman, Caleb R.; Garcia, K. Christopher] Stanford Univ, Sch Med, Dept Biol Struct, Stanford, CA 94305 USA. [DeGiovanni, Andy; Pereira, Jose H.; Rodrigues, Andria V.; Adams, Paul D.] Lawrence Berkeley Natl Lab, Mol Biophys &amp; Integrated Bioimaging Div, Berkeley, CA USA. [van Dijk, Alberdina A.; Ebrecht, Ana C.] North West Univ, Dept Biochem, Focus Area Human Metabol, ZA-2531 Potchefstroom, South Africa. [Opperman, Diederik J.] Univ Free State, Dept Biotechnol, 205 Nelson Mandela Dr, ZA-9300 Bloemfontein, South Africa. [Sagmeister, Theo; Buhlheller, Christoph; Pavkov-Keller, Tea] Karl Franzens Univ Graz, Inst Mol Biosci, Humboldtstr 50, A-8010 Graz, Austria. [Buhlheller, Christoph] Med Univ Graz, Graz, Austria. [Pavkov-Keller, Tea] BioTechMed Graz, Graz, Austria. [Rathinaswamy, Manoj K.; Burke, John E.] Univ Victoria, Dept Biochem &amp; Microbiol, Victoria, BC, Canada. [Dalwadi, Udit; Yip, Calvin K.] Univ British Columbia, Life Sci Inst, Dept Biochem &amp; Mol Biol, Vancouver, BC, Canada. [Garcia, K. Christopher] Stanford Univ, Howard Hughes Med Inst, Sch Med, Stanford, CA 94305 USA. [Grishin, Nick V.] Univ Texas Southwestern Med Ctr Dallas, Dept Biochem, Dallas, TX 75390 USA. [Adams, Paul D.] Univ Calif Berkeley, Dept Bioengn, Berkeley, CA 94720 USA. [Baker, David] Univ Washington, Howard Hughes Med Inst, Seattle, WA 98195 USA. of Washington; University of Washington Seattle; Harvard University; Harvard University; University of Texas System; University of Texas Southwestern Medical Center Dallas; University of Texas System; University of Texas Southwestern Medical Center Dallas; University of Texas System; University of Texas Southwestern Medical Center Dallas; Howard Hughes Medical Institute; University of Cambridge; Stanford University; Stanford University; Stanford University; United States Department of Energy (DOE); Lawrence Berkeley National Laboratory; North West University - South Africa; University of the Free State; University of Graz; Medical University of Graz; University of Victoria; University of British Columbia; Howard Hughes Medical Institute; Stanford University; University of Texas System; University of Texas Southwestern Medical Center Dallas; University of California System; University of California Berkeley; Howard Hughes Medical Institute; University of Washington; University of Washington Seattle&#xD;Baker, D (通讯作者)，Univ Washington, Dept Biochem, Seattle, WA 98195 USA.; Baker, D (通讯作者)，Univ Washington, Inst Prot Design, Seattle, WA 98195 USA.; Baker, D (通讯作者)，Univ Washington, Howard Hughes Med Inst, Seattle, WA 98195 USA.&#xD;dabaker@uw.edu</style></auth-address><titles><title><style face="normal" font="default" size="100%">Accurate prediction of protein structures and interactions using a three-track neural network</style></title><secondary-title><style face="normal" font="default" size="100%">Science</style></secondary-title><alt-title><style face="normal" font="default" size="100%">Science</style></alt-title></titles><periodical><full-title><style face="normal" font="default" size="100%">Science</style></full-title></periodical><alt-periodical><full-title><style face="normal" font="default" size="100%">Science</style></full-title></alt-periodical><pages><style face="normal" font="default" size="100%">871-+</style></pages><volume><style face="normal" font="default" size="100%">373</style></volume><number><style face="normal" font="default" size="100%">6557</style></number><keywords><keyword><style face="normal" font="default" size="100%">multiple sequence alignment</style></keyword><keyword><style face="normal" font="default" size="100%">molecular-replacement</style></keyword><keyword><style face="normal" font="default" size="100%">structure</style></keyword><keyword><style face="normal" font="default" size="100%">refinement</style></keyword><keyword><style face="normal" font="default" size="100%">crystal-structures</style></keyword><keyword><style face="normal" font="default" size="100%">metabolic crises</style></keyword><keyword><style face="normal" font="default" size="100%">family</style></keyword><keyword><style face="normal" font="default" size="100%">models</style></keyword><keyword><style face="normal" font="default" size="100%">domain</style></keyword><keyword><style face="normal" font="default" size="100%">disintegrin</style></keyword><keyword><style face="normal" font="default" size="100%">features</style></keyword><keyword><style face="normal" font="default" size="100%">Science &amp; Technology - Other Topics</style></keyword></keywords><dates><year><style face="normal" font="default" size="100%">2021</style></year><pub-dates><date><style face="normal" font="default" size="100%">Aug</style></date></pub-dates></dates><isbn><style face="normal" font="default" size="100%">0036-8075</style></isbn><accession-num><style face="normal" font="default" size="100%">WOS:000686562400029</style></accession-num><work-type><style face="normal" font="default" size="100%">Article</style></work-type><urls><related-urls><url><style face="normal" font="default" size="100%">&lt;Go to ISI&gt;://WOS:000686562400029</style></url></related-urls></urls><electronic-resource-num><style face="normal" font="default" size="100%">10.1126/science.abj8754</style></electronic-resource-num><language><style face="normal" font="default" size="100%">English</style></language></record><record><database name="ref.enl" path="D:\work_space\my_works\trX2-D\minor_repairs\ref.enl">ref.enl</database><source-app name="EndNote" version="19.0">EndNote</source-app><rec-number>57</rec-number><foreign-keys><key app="EN" db-id="zaxwaww54wz9pve00075r0ecza0a9dwsf0pw">57</key></foreign-keys><ref-type name="Journal Article">17</ref-type><contributors><authors><author><style face="normal" font="default" size="100%">Bax, Ad</style></author><author><style face="normal" font="default" size="100%">Grishaev, Alexander</style></author></authors></contributors><titles><title><style face="normal" font="default" size="100%">Weak alignment NMR: a hawk-eyed view of biomolecular structure</style></title><secondary-title><style face="normal" font="default" size="100%">Current Opinion in Structural Biology</style></secondary-title></titles><periodical><full-title><style face="normal" font="default" size="100%">Current Opinion in Structural Biology</style></full-title></periodical><pages><style face="normal" font="default" size="100%">563-570</style></pages><volume><style face="normal" font="default" size="100%">15</style></volume><number><style face="normal" font="default" size="100%">5</style></number><dates><year><style face="normal" font="default" size="100%">2005</style></year><pub-dates><date><style face="normal" font="default" size="100%">2005/10/01/</style></date></pub-dates></dates><isbn><style face="normal" font="default" size="100%">0959-440X</style></isbn><label><style face="normal" font="default" size="100%">RDC</style></label><urls><related-urls><url><style face="normal" font="default" size="100%">https://www.sciencedirect.com/science/article/pii/S0959440X05001545</style></url></related-urls></urls><electronic-resource-num><style face="normal" font="default" size="100%">https://doi.org/10.1016/j.sbi.2005.08.006</style></electronic-resource-num></record><record><database name="ref.enl" path="D:\work_space\my_works\trX2-D\minor_repairs\ref.enl">ref.enl</database><source-app name="EndNote" version="19.0">EndNote</source-app><rec-number>11</rec-number><foreign-keys><key app="EN" db-id="zaxwaww54wz9pve00075r0ecza0a9dwsf0pw">11</key></foreign-keys><ref-type name="Journal Article">17</ref-type><contributors><authors><author><style face="normal" font="default" size="100%">Berman, Helen M.</style></author><author><style face="normal" font="default" size="100%">Westbrook, John</style></author><author><style face="normal" font="default" size="100%">Feng, Zukang</style></author><author><style face="normal" font="default" size="100%">Gilliland, Gary</style></author><author><style face="normal" font="default" size="100%">Bhat, T. N.</style></author><author><style face="normal" font="default" size="100%">Weissig, Helge</style></author><author><style face="normal" font="default" size="100%">Shindyalov, Ilya N.</style></author><author><style face="normal" font="default" size="100%">Bourne, Philip E.</style></author></authors></contributors><titles><title><style face="normal" font="default" size="100%">The Protein Data Bank</style></title><secondary-title><style face="normal" font="default" size="100%">Nucleic Acids Research</style></secondary-title></titles><periodical><full-title><style face="normal" font="default" size="100%">Nucleic Acids Research</style></full-title></periodical><pages><style face="normal" font="default" size="100%">235-242</style></pages><volume><style face="normal" font="default" size="100%">28</style></volume><number><style face="normal" font="default" size="100%">1</style></number><dates><year><style face="normal" font="default" size="100%">2000</style></year></dates><isbn><style face="normal" font="default" size="100%">0305-1048</style></isbn><urls><related-urls><url><style face="normal" font="default" size="100%">https://doi.org/10.1093/nar/28.1.235</style></url></related-urls></urls><electronic-resource-num><style face="normal" font="default" size="100%">10.1093/nar/28.1.235 %J Nucleic Acids Research</style></electronic-resource-num><access-date><style face="normal" font="default" size="100%">1/2/2025</style></access-date></record><record><database name="ref.enl" path="D:\work_space\my_works\trX2-D\minor_repairs\ref.enl">ref.enl</database><source-app name="EndNote" version="19.0">EndNote</source-app><rec-number>10</rec-number><foreign-keys><key app="EN" db-id="zaxwaww54wz9pve00075r0ecza0a9dwsf0pw">10</key></foreign-keys><ref-type name="Journal Article">17</ref-type><contributors><authors><author><style face="normal" font="default" size="100%">Bryant, P.</style></author><author><style face="normal" font="default" size="100%">Noe, F.</style></author></authors></contributors><auth-address><style face="normal" font="default" size="100%">Department of Mathematics and Informatics, Freie Universitat Berlin, Arnimallee 12, 14195, Berlin, Germany. patrick.bryant@scilifelab.se.&#xD;The Department of Molecular Biosciences, The Wenner-Gren Institute, Stockholm University, Svante Arrhenius vag 20C, 114 18, Stockholm, Sweden. patrick.bryant@scilifelab.se.&#xD;Science for Life Laboratory, 172 21, Solna, Sweden. patrick.bryant@scilifelab.se.&#xD;Department of Mathematics and Informatics, Freie Universitat Berlin, Arnimallee 12, 14195, Berlin, Germany.&#xD;Microsoft Research AI4Science, Karl-Liebknecht Str. 32, 10178, Berlin, Germany.</style></auth-address><titles><title><style face="normal" font="default" size="100%">Structure prediction of alternative protein conformations</style></title><secondary-title><style face="normal" font="default" size="100%">Nat Commun</style></secondary-title></titles><periodical><full-title><style face="normal" font="default" size="100%">Nat Commun</style></full-title></periodical><pages><style face="normal" font="default" size="100%">7328</style></pages><volume><style face="normal" font="default" size="100%">15</style></volume><number><style face="normal" font="default" size="100%">1</style></number><edition><style face="normal" font="default" size="100%">2024/08/27</style></edition><keywords><keyword><style face="normal" font="default" size="100%">*Protein Conformation</style></keyword><keyword><style face="normal" font="default" size="100%">*Proteins/chemistry</style></keyword><keyword><style face="normal" font="default" size="100%">*Databases, Protein</style></keyword><keyword><style face="normal" font="default" size="100%">*Models, Molecular</style></keyword><keyword><style face="normal" font="default" size="100%">Neural Networks, Computer</style></keyword><keyword><style face="normal" font="default" size="100%">Computational Biology/methods</style></keyword></keywords><dates><year><style face="normal" font="default" size="100%">2024</style></year><pub-dates><date><style face="normal" font="default" size="100%">Aug 26</style></date></pub-dates></dates><isbn><style face="normal" font="default" size="100%">2041-1723 (Electronic)&#xD;2041-1723 (Linking)</style></isbn><accession-num><style face="normal" font="default" size="100%">39187507</style></accession-num><urls><related-urls><url><style face="normal" font="default" size="100%">https://www.ncbi.nlm.nih.gov/pubmed/39187507</style></url></related-urls></urls><custom2><style face="normal" font="default" size="100%">PMC11347660</style></custom2><electronic-resource-num><style face="normal" font="default" size="100%">10.1038/s41467-024-51507-2</style></electronic-resource-num><language><style face="normal" font="default" size="100%">en</style></language></record><record><database name="ref.enl" path="D:\work_space\my_works\trX2-D\minor_repairs\ref.enl">ref.enl</database><source-app name="EndNote" version="19.0">EndNote</source-app><rec-number>17</rec-number><foreign-keys><key app="EN" db-id="zaxwaww54wz9pve00075r0ecza0a9dwsf0pw">17</key></foreign-keys><ref-type name="Journal Article">17</ref-type><contributors><authors><author><style face="normal" font="default" size="100%">Chakravarty, D.</style></author><author><style face="normal" font="default" size="100%">Schafer, J. W.</style></author><author><style face="normal" font="default" size="100%">Chen, E. A.</style></author><author><style face="normal" font="default" size="100%">Thole, J. F.</style></author><author><style face="normal" font="default" size="100%">Ronish, L. A.</style></author><author><style face="normal" font="default" size="100%">Lee, M.</style></author><author><style face="normal" font="default" size="100%">Porter, L. L.</style></author></authors></contributors><auth-address><style face="normal" font="default" size="100%">National Center for Biotechnology Information, National Library of Medicine, National Institutes of Health, Bethesda, MD, 20894, USA.&#xD;Biochemistry and Biophysics Center, National Heart, Lung, and Blood Institute, National Institutes of Health, Bethesda, MD, 20892, USA.&#xD;National Center for Biotechnology Information, National Library of Medicine, National Institutes of Health, Bethesda, MD, 20894, USA. porterll@nih.gov.&#xD;Biochemistry and Biophysics Center, National Heart, Lung, and Blood Institute, National Institutes of Health, Bethesda, MD, 20892, USA. porterll@nih.gov.</style></auth-address><titles><title><style face="normal" font="default" size="100%">AlphaFold predictions of fold-switched conformations are driven by structure memorization</style></title><secondary-title><style face="normal" font="default" size="100%">Nat Commun</style></secondary-title></titles><periodical><full-title><style face="normal" font="default" size="100%">Nat Commun</style></full-title></periodical><pages><style face="normal" font="default" size="100%">7296</style></pages><volume><style face="normal" font="default" size="100%">15</style></volume><number><style face="normal" font="default" size="100%">1</style></number><edition><style face="normal" font="default" size="100%">2024/08/26</style></edition><keywords><keyword><style face="normal" font="default" size="100%">*Protein Folding</style></keyword><keyword><style face="normal" font="default" size="100%">*Proteins/chemistry</style></keyword><keyword><style face="normal" font="default" size="100%">*Protein Conformation</style></keyword><keyword><style face="normal" font="default" size="100%">Models, Molecular</style></keyword><keyword><style face="normal" font="default" size="100%">Deep Learning</style></keyword><keyword><style face="normal" font="default" size="100%">Protein Structure, Secondary</style></keyword></keywords><dates><year><style face="normal" font="default" size="100%">2024</style></year><pub-dates><date><style face="normal" font="default" size="100%">Aug 24</style></date></pub-dates></dates><isbn><style face="normal" font="default" size="100%">2041-1723 (Electronic)&#xD;2041-1723 (Linking)</style></isbn><accession-num><style face="normal" font="default" size="100%">39181864</style></accession-num><urls><related-urls><url><style face="normal" font="default" size="100%">https://www.ncbi.nlm.nih.gov/pubmed/39181864</style></url></related-urls></urls><custom2><style face="normal" font="default" size="100%">PMC11344769</style></custom2><electronic-resource-num><style face="normal" font="default" size="100%">10.1038/s41467-024-51801-z</style></electronic-resource-num><language><style face="normal" font="default" size="100%">en</style></language></record><record><database name="ref.enl" path="D:\work_space\my_works\trX2-D\minor_repairs\ref.enl">ref.enl</database><source-app name="EndNote" version="19.0">EndNote</source-app><rec-number>47</rec-number><foreign-keys><key app="EN" db-id="zaxwaww54wz9pve00075r0ecza0a9dwsf0pw">47</key></foreign-keys><ref-type name="Journal Article">17</ref-type><contributors><authors><author><style face="normal" font="default" size="100%">Chang, Liwei</style></author><author><style face="normal" font="default" size="100%">Perez, Alberto</style></author></authors></contributors><titles><title><style face="normal" font="default" size="100%">Rapid estimation of protein folding pathways from sequence alone using AlphaFold2</style></title><secondary-title><style face="normal" font="default" size="100%">Nature Communications</style></secondary-title></titles><periodical><full-title><style face="normal" font="default" size="100%">Nature Communications</style></full-title></periodical><dates><year><style face="normal" font="default" size="100%">2025</style></year><pub-dates><date><style face="normal" font="default" size="100%">2025/12/01</style></date></pub-dates></dates><isbn><style face="normal" font="default" size="100%">2041-1723</style></isbn><urls><related-urls><url><style face="normal" font="default" size="100%">https://doi.org/10.1038/s41467-025-66870-x</style></url></related-urls></urls><electronic-resource-num><style face="normal" font="default" size="100%">10.1038/s41467-025-66870-x</style></electronic-resource-num></record><record><database name="ref.enl" path="D:\work_space\my_works\trX2-D\minor_repairs\ref.enl">ref.enl</database><source-app name="EndNote" version="19.0">EndNote</source-app><rec-number>32</rec-number><foreign-keys><key app="EN" db-id="zaxwaww54wz9pve00075r0ecza0a9dwsf0pw">32</key></foreign-keys><ref-type name="Journal Article">17</ref-type><contributors><authors><author><style face="normal" font="default" size="100%">Cornilescu, Gabriel</style></author><author><style face="normal" font="default" size="100%">Marquardt, John L.</style></author><author><style face="normal" font="default" size="100%">Ottiger, Marcel</style></author><author><style face="normal" font="default" size="100%">Bax, Ad</style></author></authors></contributors><titles><title><style face="normal" font="default" size="100%">Validation of Protein Structure from Anisotropic Carbonyl Chemical Shifts in a Dilute Liquid Crystalline Phase</style></title><secondary-title><style face="normal" font="default" size="100%">Journal of the American Chemical Society</style></secondary-title></titles><periodical><full-title><style face="normal" font="default" size="100%">Journal of the American Chemical Society</style></full-title></periodical><pages><style face="normal" font="default" size="100%">6836-6837</style></pages><volume><style face="normal" font="default" size="100%">120</style></volume><number><style face="normal" font="default" size="100%">27</style></number><dates><year><style face="normal" font="default" size="100%">1998</style></year><pub-dates><date><style face="normal" font="default" size="100%">1998/06/13</style></date></pub-dates></dates><publisher><style face="normal" font="default" size="100%">American Chemical Society</style></publisher><isbn><style face="normal" font="default" size="100%">0002-7863</style></isbn><urls><related-urls><url><style face="normal" font="default" size="100%">https://doi.org/10.1021/ja9812610</style></url></related-urls></urls><electronic-resource-num><style face="normal" font="default" size="100%">10.1021/ja9812610</style></electronic-resource-num></record><record><database name="ref.enl" path="D:\work_space\my_works\trX2-D\minor_repairs\ref.enl">ref.enl</database><source-app name="EndNote" version="19.0">EndNote</source-app><rec-number>12</rec-number><foreign-keys><key app="EN" db-id="zaxwaww54wz9pve00075r0ecza0a9dwsf0pw">12</key></foreign-keys><ref-type name="Journal Article">17</ref-type><contributors><authors><author><style face="normal" font="default" size="100%">Cui, Xinyue</style></author><author><style face="normal" font="default" size="100%">Ge, Lingyu</style></author><author><style face="normal" font="default" size="100%">Chen, Xia</style></author><author><style face="normal" font="default" size="100%">Lv, Zexin</style></author><author><style face="normal" font="default" size="100%">Wang, Suhui</style></author><author><style face="normal" font="default" size="100%">Zhou, Xiaogen</style></author><author><style face="normal" font="default" size="100%">Zhang, Guijun</style></author></authors></contributors><titles><title><style face="normal" font="default" size="100%">Beyond static structures: protein dynamic conformations modeling in the post-AlphaFold era</style></title><secondary-title><style face="normal" font="default" size="100%">Briefings in Bioinformatics</style></secondary-title></titles><periodical><full-title><style face="normal" font="default" size="100%">Briefings in Bioinformatics</style></full-title></periodical><pages><style face="normal" font="default" size="100%">bbaf340</style></pages><volume><style face="normal" font="default" size="100%">26</style></volume><number><style face="normal" font="default" size="100%">4</style></number><dates><year><style face="normal" font="default" size="100%">2025</style></year></dates><isbn><style face="normal" font="default" size="100%">1477-4054</style></isbn><urls><related-urls><url><style face="normal" font="default" size="100%">https://doi.org/10.1093/bib/bbaf340</style></url></related-urls></urls><electronic-resource-num><style face="normal" font="default" size="100%">10.1093/bib/bbaf340</style></electronic-resource-num><access-date><style face="normal" font="default" size="100%">12/16/2025</style></access-date></record><record><database name="ref.enl" path="D:\work_space\my_works\trX2-D\minor_repairs\ref.enl">ref.enl</database><source-app name="EndNote" version="19.0">EndNote</source-app><rec-number>16</rec-number><foreign-keys><key app="EN" db-id="zaxwaww54wz9pve00075r0ecza0a9dwsf0pw">16</key></foreign-keys><ref-type name="Journal Article">17</ref-type><contributors><authors><author><style face="normal" font="default" size="100%">del Alamo, D.</style></author><author><style face="normal" font="default" size="100%">Sala, D.</style></author><author><style face="normal" font="default" size="100%">McHaourab, H. S.</style></author><author><style face="normal" font="default" size="100%">Meiler, J.</style></author></authors></contributors><titles><title><style face="normal" font="default" size="100%">Sampling alternative conformational states of transporters and receptors with AlphaFold2</style></title><secondary-title><style face="normal" font="default" size="100%">Elife</style></secondary-title></titles><periodical><full-title><style face="normal" font="default" size="100%">Elife</style></full-title></periodical><volume><style face="normal" font="default" size="100%">11</style></volume><dates><year><style face="normal" font="default" size="100%">2022</style></year><pub-dates><date><style face="normal" font="default" size="100%">Mar</style></date></pub-dates></dates><isbn><style face="normal" font="default" size="100%">2050-084X</style></isbn><accession-num><style face="normal" font="default" size="100%">WOS:000807753000001</style></accession-num><urls><related-urls><url><style face="normal" font="default" size="100%">&lt;Go to ISI&gt;://WOS:000807753000001</style></url></related-urls></urls><custom7><style face="normal" font="default" size="100%">e75751</style></custom7><electronic-resource-num><style face="normal" font="default" size="100%">10.7554/eLife.75751</style></electronic-resource-num></record><record><database name="ref.enl" path="D:\work_space\my_works\trX2-D\minor_repairs\ref.enl">ref.enl</database><source-app name="EndNote" version="19.0">EndNote</source-app><rec-number>35</rec-number><foreign-keys><key app="EN" db-id="zaxwaww54wz9pve00075r0ecza0a9dwsf0pw">35</key></foreign-keys><ref-type name="Journal Article">17</ref-type><contributors><authors><author><style face="normal" font="default" size="100%">Doerr, Stefan</style></author><author><style face="normal" font="default" size="100%">Majewski, Maciej</style></author><author><style face="normal" font="default" size="100%">Pérez, Adrià</style></author><author><style face="normal" font="default" size="100%">Krämer, Andreas</style></author><author><style face="normal" font="default" size="100%">Clementi, Cecilia</style></author><author><style face="normal" font="default" size="100%">Noe, Frank</style></author><author><style face="normal" font="default" size="100%">Giorgino, Toni</style></author><author><style face="normal" font="default" size="100%">De Fabritiis, Gianni</style></author></authors></contributors><titles><title><style face="normal" font="default" size="100%">TorchMD: A Deep Learning Framework for Molecular Simulations</style></title><secondary-title><style face="normal" font="default" size="100%">Journal of Chemical Theory and Computation</style></secondary-title></titles><periodical><full-title><style face="normal" font="default" size="100%">Journal of Chemical Theory and Computation</style></full-title></periodical><pages><style face="normal" font="default" size="100%">2355-2363</style></pages><volume><style face="normal" font="default" size="100%">17</style></volume><number><style face="normal" font="default" size="100%">4</style></number><dates><year><style face="normal" font="default" size="100%">2021</style></year><pub-dates><date><style face="normal" font="default" size="100%">2021/04/13</style></date></pub-dates></dates><publisher><style face="normal" font="default" size="100%">American Chemical Society</style></publisher><isbn><style face="normal" font="default" size="100%">1549-9618</style></isbn><urls><related-urls><url><style face="normal" font="default" size="100%">https://doi.org/10.1021/acs.jctc.0c01343</style></url></related-urls></urls><electronic-resource-num><style face="normal" font="default" size="100%">10.1021/acs.jctc.0c01343</style></electronic-resource-num></record><record><database name="ref.enl" path="D:\work_space\my_works\trX2-D\minor_repairs\ref.enl">ref.enl</database><source-app name="EndNote" version="19.0">EndNote</source-app><rec-number>6</rec-number><foreign-keys><key app="EN" db-id="zaxwaww54wz9pve00075r0ecza0a9dwsf0pw">6</key></foreign-keys><ref-type name="Journal Article">17</ref-type><contributors><authors><author><style face="normal" font="default" size="100%">Du, Z. Y.</style></author><author><style face="normal" font="default" size="100%">Su, H.</style></author><author><style face="normal" font="default" size="100%">Wang, W. K.</style></author><author><style face="normal" font="default" size="100%">Ye, L. S.</style></author><author><style face="normal" font="default" size="100%">Wei, H.</style></author><author><style face="normal" font="default" size="100%">Peng, Z. L.</style></author><author><style face="normal" font="default" size="100%">Anishchenko, I.</style></author><author><style face="normal" font="default" size="100%">Baker, D.</style></author><author><style face="normal" font="default" size="100%">Yang, J. Y.</style></author></authors></contributors><auth-address><style face="normal" font="default" size="100%">[Du, Zongyang; Su, Hong; Wang, Wenkai; Ye, Lisha; Wei, Hong] Nankai Univ, Sch Math Sci, Tianjin, Peoples R China. [Peng, Zhenling; Yang, Jianyi] Shandong Univ, Res Ctr Math &amp; Interdisciplinary Sci, Qingdao, Shandong, Peoples R China. [Anishchenko, Ivan; Baker, David] Univ Washington, Dept Biochem, Seattle, WA USA. [Anishchenko, Ivan; Baker, David] Univ Washington, Inst Prot Design, Seattle, WA USA. [Baker, David] Univ Washington, Howard Hughes Med Inst, Seattle, WA USA. University of Washington Seattle; University of Washington; University of Washington Seattle; University of Washington; University of Washington Seattle; Howard Hughes Medical Institute&#xD;Yang, JY (通讯作者)，Shandong Univ, Res Ctr Math &amp; Interdisciplinary Sci, Qingdao, Shandong, Peoples R China.&#xD;yangjy@sdu.edu.cn</style></auth-address><titles><title><style face="normal" font="default" size="100%">The trRosetta server for fast and accurate protein structure prediction</style></title><secondary-title><style face="normal" font="default" size="100%">Nature Protocols</style></secondary-title><alt-title><style face="normal" font="default" size="100%">Nat. Protoc.</style></alt-title></titles><periodical><full-title><style face="normal" font="default" size="100%">Nature Protocols</style></full-title><abbr-1><style face="normal" font="default" size="100%">Nat. Protoc.</style></abbr-1></periodical><alt-periodical><full-title><style face="normal" font="default" size="100%">Nature Protocols</style></full-title><abbr-1><style face="normal" font="default" size="100%">Nat. Protoc.</style></abbr-1></alt-periodical><pages><style face="normal" font="default" size="100%">5634-5651</style></pages><volume><style face="normal" font="default" size="100%">16</style></volume><number><style face="normal" font="default" size="100%">12</style></number><keywords><keyword><style face="normal" font="default" size="100%">homology detection</style></keyword><keyword><style face="normal" font="default" size="100%">model</style></keyword><keyword><style face="normal" font="default" size="100%">web</style></keyword><keyword><style face="normal" font="default" size="100%">Biochemistry &amp; Molecular Biology</style></keyword></keywords><dates><year><style face="normal" font="default" size="100%">2021</style></year><pub-dates><date><style face="normal" font="default" size="100%">Dec</style></date></pub-dates></dates><isbn><style face="normal" font="default" size="100%">1754-2189</style></isbn><accession-num><style face="normal" font="default" size="100%">WOS:000716891900001</style></accession-num><work-type><style face="normal" font="default" size="100%">Article</style></work-type><urls><related-urls><url><style face="normal" font="default" size="100%">&lt;Go to ISI&gt;://WOS:000716891900001</style></url></related-urls></urls><electronic-resource-num><style face="normal" font="default" size="100%">10.1038/s41596-021-00628-9</style></electronic-resource-num><language><style face="normal" font="default" size="100%">English</style></language></record><record><database name="ref.enl" path="D:\work_space\my_works\trX2-D\minor_repairs\ref.enl">ref.enl</database><source-app name="EndNote" version="19.0">EndNote</source-app><rec-number>36</rec-number><foreign-keys><key app="EN" db-id="zaxwaww54wz9pve00075r0ecza0a9dwsf0pw">36</key></foreign-keys><ref-type name="Journal Article">17</ref-type><contributors><authors><author><style face="normal" font="default" size="100%">Eastman, Peter</style></author><author><style face="normal" font="default" size="100%">Galvelis, Raimondas</style></author><author><style face="normal" font="default" size="100%">Peláez, Raúl P.</style></author><author><style face="normal" font="default" size="100%">Abreu, Charlles R. A.</style></author><author><style face="normal" font="default" size="100%">Farr, Stephen E.</style></author><author><style face="normal" font="default" size="100%">Gallicchio, Emilio</style></author><author><style face="normal" font="default" size="100%">Gorenko, Anton</style></author><author><style face="normal" font="default" size="100%">Henry, Michael M.</style></author><author><style face="normal" font="default" size="100%">Hu, Frank</style></author><author><style face="normal" font="default" size="100%">Huang, Jing</style></author><author><style face="normal" font="default" size="100%">Krämer, Andreas</style></author><author><style face="normal" font="default" size="100%">Michel, Julien</style></author><author><style face="normal" font="default" size="100%">Mitchell, Joshua A.</style></author><author><style face="normal" font="default" size="100%">Pande, Vijay S.</style></author><author><style face="normal" font="default" size="100%">Rodrigues, João Pglm</style></author><author><style face="normal" font="default" size="100%">Rodriguez-Guerra, Jaime</style></author><author><style face="normal" font="default" size="100%">Simmonett, Andrew C.</style></author><author><style face="normal" font="default" size="100%">Singh, Sukrit</style></author><author><style face="normal" font="default" size="100%">Swails, Jason</style></author><author><style face="normal" font="default" size="100%">Turner, Philip</style></author><author><style face="normal" font="default" size="100%">Wang, Yuanqing</style></author><author><style face="normal" font="default" size="100%">Zhang, Ivy</style></author><author><style face="normal" font="default" size="100%">Chodera, John D.</style></author><author><style face="normal" font="default" size="100%">De Fabritiis, Gianni</style></author><author><style face="normal" font="default" size="100%">Markland, Thomas E.</style></author></authors></contributors><titles><title><style face="normal" font="default" size="100%">OpenMM 8: Molecular Dynamics Simulation with Machine Learning Potentials</style></title><secondary-title><style face="normal" font="default" size="100%">The Journal of Physical Chemistry B</style></secondary-title></titles><periodical><full-title><style face="normal" font="default" size="100%">The Journal of Physical Chemistry B</style></full-title></periodical><pages><style face="normal" font="default" size="100%">109-116</style></pages><volume><style face="normal" font="default" size="100%">128</style></volume><number><style face="normal" font="default" size="100%">1</style></number><dates><year><style face="normal" font="default" size="100%">2024</style></year><pub-dates><date><style face="normal" font="default" size="100%">2024/01/11</style></date></pub-dates></dates><publisher><style face="normal" font="default" size="100%">American Chemical Society</style></publisher><isbn><style face="normal" font="default" size="100%">1520-6106</style></isbn><urls><related-urls><url><style face="normal" font="default" size="100%">https://doi.org/10.1021/acs.jpcb.3c06662</style></url></related-urls></urls><electronic-resource-num><style face="normal" font="default" size="100%">10.1021/acs.jpcb.3c06662</style></electronic-resource-num></record><record><database name="ref.enl" path="D:\work_space\my_works\trX2-D\minor_repairs\ref.enl">ref.enl</database><source-app name="EndNote" version="19.0">EndNote</source-app><rec-number>52</rec-number><foreign-keys><key app="EN" db-id="zaxwaww54wz9pve00075r0ecza0a9dwsf0pw">52</key></foreign-keys><ref-type name="Journal Article">17</ref-type><contributors><authors><author><style face="normal" font="default" size="100%">Eastman, Peter</style></author><author><style face="normal" font="default" size="100%">Swails, Jason</style></author><author><style face="normal" font="default" size="100%">Chodera, John D</style></author><author><style face="normal" font="default" size="100%">McGibbon, Robert T</style></author><author><style face="normal" font="default" size="100%">Zhao, Yutong</style></author><author><style face="normal" font="default" size="100%">Beauchamp, Kyle A</style></author><author><style face="normal" font="default" size="100%">Wang, Lee-Ping</style></author><author><style face="normal" font="default" size="100%">Simmonett, Andrew C</style></author><author><style face="normal" font="default" size="100%">Harrigan, Matthew P</style></author><author><style face="normal" font="default" size="100%">Stern, Chaya D %J PLoS computational biology</style></author></authors></contributors><titles><title><style face="normal" font="default" size="100%">OpenMM 7: Rapid development of high performance algorithms for molecular dynamics</style></title></titles><pages><style face="normal" font="default" size="100%">e1005659</style></pages><volume><style face="normal" font="default" size="100%">13</style></volume><number><style face="normal" font="default" size="100%">7</style></number><dates><year><style face="normal" font="default" size="100%">2017</style></year></dates><isbn><style face="normal" font="default" size="100%">1553-734X</style></isbn><label><style face="normal" font="default" size="100%">PDBfixer</style></label><urls></urls></record><record><database name="ref.enl" path="D:\work_space\my_works\trX2-D\minor_repairs\ref.enl">ref.enl</database><source-app name="EndNote" version="19.0">EndNote</source-app><rec-number>39</rec-number><foreign-keys><key app="EN" db-id="zaxwaww54wz9pve00075r0ecza0a9dwsf0pw">39</key></foreign-keys><ref-type name="Journal Article">17</ref-type><contributors><authors><author><style face="normal" font="default" size="100%">Ellaway, J. I. J.</style></author><author><style face="normal" font="default" size="100%">Anyango, S.</style></author><author><style face="normal" font="default" size="100%">Nair, S.</style></author><author><style face="normal" font="default" size="100%">Zaki, H. A.</style></author><author><style face="normal" font="default" size="100%">Nadzirin, N.</style></author><author><style face="normal" font="default" size="100%">Powell, H. R.</style></author><author><style face="normal" font="default" size="100%">Gutmanas, A.</style></author><author><style face="normal" font="default" size="100%">Varadi, M.</style></author><author><style face="normal" font="default" size="100%">Velankar, S.</style></author></authors></contributors><auth-address><style face="normal" font="default" size="100%">Protein Data Bank in Europe, European Bioinformatics Institute, Hinxton, United Kingdom.&#xD;The Warren Alpert Medical School of Brown University, Providence, Rhode Island 02903, USA.&#xD;Imperial College London, Department of Life Sciences, London, United Kingdom.&#xD;WaveBreak Therapeutics Ltd., Clarendon House, Clarendon Road, Cambridge, United Kingdom.</style></auth-address><titles><title><style face="normal" font="default" size="100%">Identifying protein conformational states in the Protein Data Bank: Toward unlocking the potential of integrative dynamics studies</style></title><secondary-title><style face="normal" font="default" size="100%">Struct Dyn</style></secondary-title></titles><periodical><full-title><style face="normal" font="default" size="100%">Struct Dyn</style></full-title></periodical><pages><style face="normal" font="default" size="100%">034701</style></pages><volume><style face="normal" font="default" size="100%">11</style></volume><number><style face="normal" font="default" size="100%">3</style></number><edition><style face="normal" font="default" size="100%">2024/05/22</style></edition><dates><year><style face="normal" font="default" size="100%">2024</style></year><pub-dates><date><style face="normal" font="default" size="100%">May</style></date></pub-dates></dates><isbn><style face="normal" font="default" size="100%">2329-7778 (Print)&#xD;2329-7778 (Electronic)&#xD;2329-7778 (Linking)</style></isbn><accession-num><style face="normal" font="default" size="100%">38774441</style></accession-num><urls><related-urls><url><style face="normal" font="default" size="100%">https://www.ncbi.nlm.nih.gov/pubmed/38774441</style></url></related-urls></urls><custom2><style face="normal" font="default" size="100%">PMC11106648</style></custom2><electronic-resource-num><style face="normal" font="default" size="100%">10.1063/4.0000251</style></electronic-resource-num><language><style face="normal" font="default" size="100%">en</style></language></record><record><database name="ref.enl" path="D:\work_space\my_works\trX2-D\minor_repairs\ref.enl">ref.enl</database><source-app name="EndNote" version="19.0">EndNote</source-app><rec-number>49</rec-number><foreign-keys><key app="EN" db-id="zaxwaww54wz9pve00075r0ecza0a9dwsf0pw">49</key></foreign-keys><ref-type name="Journal Article">17</ref-type><contributors><authors><author><style face="normal" font="default" size="100%">Fu, L.</style></author><author><style face="normal" font="default" size="100%">Niu, B.</style></author><author><style face="normal" font="default" size="100%">Zhu, Z.</style></author><author><style face="normal" font="default" size="100%">Wu, S.</style></author><author><style face="normal" font="default" size="100%">Li, W.</style></author></authors></contributors><auth-address><style face="normal" font="default" size="100%">Center for Research in Biological Systems, University of California San Diego, La Jolla, CA 92093, USA.</style></auth-address><titles><title><style face="normal" font="default" size="100%">CD-HIT: accelerated for clustering the next-generation sequencing data</style></title><secondary-title><style face="normal" font="default" size="100%">Bioinformatics</style></secondary-title><alt-title><style face="normal" font="default" size="100%">Bioinformatics (Oxford, England)</style></alt-title></titles><periodical><full-title><style face="normal" font="default" size="100%">Bioinformatics</style></full-title></periodical><pages><style face="normal" font="default" size="100%">3150-2</style></pages><volume><style face="normal" font="default" size="100%">28</style></volume><number><style face="normal" font="default" size="100%">23</style></number><edition><style face="normal" font="default" size="100%">2012/10/13</style></edition><keywords><keyword><style face="normal" font="default" size="100%">Algorithms</style></keyword><keyword><style face="normal" font="default" size="100%">Cluster Analysis</style></keyword><keyword><style face="normal" font="default" size="100%">Computational Biology/*methods</style></keyword><keyword><style face="normal" font="default" size="100%">Sequence Analysis, Protein/*methods</style></keyword><keyword><style face="normal" font="default" size="100%">*Software</style></keyword></keywords><dates><year><style face="normal" font="default" size="100%">2012</style></year><pub-dates><date><style face="normal" font="default" size="100%">Dec 1</style></date></pub-dates></dates><isbn><style face="normal" font="default" size="100%">1367-4803 (Print)&#xD;1367-4803</style></isbn><accession-num><style face="normal" font="default" size="100%">23060610</style></accession-num><label><style face="normal" font="default" size="100%">cd-hit</style></label><urls></urls><custom2><style face="normal" font="default" size="100%">PMC3516142</style></custom2><electronic-resource-num><style face="normal" font="default" size="100%">10.1093/bioinformatics/bts565</style></electronic-resource-num><remote-database-provider><style face="normal" font="default" size="100%">NLM</style></remote-database-provider><language><style face="normal" font="default" size="100%">eng</style></language></record><record><database name="ref.enl" path="D:\work_space\my_works\trX2-D\minor_repairs\ref.enl">ref.enl</database><source-app name="EndNote" version="19.0">EndNote</source-app><rec-number>22</rec-number><foreign-keys><key app="EN" db-id="zaxwaww54wz9pve00075r0ecza0a9dwsf0pw">22</key></foreign-keys><ref-type name="Journal Article">17</ref-type><contributors><authors><author><style face="normal" font="default" size="100%">Guan, X.</style></author><author><style face="normal" font="default" size="100%">Tang, Q. Y.</style></author><author><style face="normal" font="default" size="100%">Ren, W.</style></author><author><style face="normal" font="default" size="100%">Chen, M.</style></author><author><style face="normal" font="default" size="100%">Wang, W.</style></author><author><style face="normal" font="default" size="100%">Wolynes, P. G.</style></author><author><style face="normal" font="default" size="100%">Li, W.</style></author></authors></contributors><auth-address><style face="normal" font="default" size="100%">Department of Physics, National Laboratory of Solid State Microstructure, Nanjing University, Nanjing 210093, China.&#xD;Wenzhou Key Laboratory of Biophysics, Wenzhou Institute, University of Chinese Academy of Sciences, Wenzhou, Zhejiang 325000, China.&#xD;Department of Physics, Hong Kong Baptist University, Kowloon Tong, Hong Kong Special Administrative Region 999077, China.&#xD;Changping Laboratory, Beijing 102206, China.&#xD;Center for Theoretical Biological Physics, Rice University, Houston, TX 77005.</style></auth-address><titles><title><style face="normal" font="default" size="100%">Predicting protein conformational motions using energetic frustration analysis and AlphaFold2</style></title><secondary-title><style face="normal" font="default" size="100%">Proc Natl Acad Sci U S A</style></secondary-title></titles><periodical><full-title><style face="normal" font="default" size="100%">Proc Natl Acad Sci U S A</style></full-title></periodical><pages><style face="normal" font="default" size="100%">e2410662121</style></pages><volume><style face="normal" font="default" size="100%">121</style></volume><number><style face="normal" font="default" size="100%">35</style></number><edition><style face="normal" font="default" size="100%">2024/08/20</style></edition><keywords><keyword><style face="normal" font="default" size="100%">*Protein Conformation</style></keyword><keyword><style face="normal" font="default" size="100%">*Molecular Dynamics Simulation</style></keyword><keyword><style face="normal" font="default" size="100%">Proteins/chemistry</style></keyword><keyword><style face="normal" font="default" size="100%">Adenylate Kinase/chemistry/metabolism</style></keyword><keyword><style face="normal" font="default" size="100%">Allosteric Regulation</style></keyword><keyword><style face="normal" font="default" size="100%">Deep Learning</style></keyword><keyword><style face="normal" font="default" size="100%">deep-learning</style></keyword><keyword><style face="normal" font="default" size="100%">energy landscapes</style></keyword><keyword><style face="normal" font="default" size="100%">multiple sequence alignment</style></keyword><keyword><style face="normal" font="default" size="100%">protein folding</style></keyword><keyword><style face="normal" font="default" size="100%">structure prediction</style></keyword></keywords><dates><year><style face="normal" font="default" size="100%">2024</style></year><pub-dates><date><style face="normal" font="default" size="100%">Aug 27</style></date></pub-dates></dates><isbn><style face="normal" font="default" size="100%">1091-6490 (Electronic)&#xD;0027-8424 (Print)&#xD;0027-8424 (Linking)</style></isbn><accession-num><style face="normal" font="default" size="100%">39163334</style></accession-num><urls><related-urls><url><style face="normal" font="default" size="100%">https://www.ncbi.nlm.nih.gov/pubmed/39163334</style></url></related-urls></urls><custom2><style face="normal" font="default" size="100%">PMC11363347</style></custom2><electronic-resource-num><style face="normal" font="default" size="100%">10.1073/pnas.2410662121</style></electronic-resource-num><language><style face="normal" font="default" size="100%">en</style></language></record><record><database name="ref.enl" path="D:\work_space\my_works\trX2-D\minor_repairs\ref.enl">ref.enl</database><source-app name="EndNote" version="19.0">EndNote</source-app><rec-number>2</rec-number><foreign-keys><key app="EN" db-id="zaxwaww54wz9pve00075r0ecza0a9dwsf0pw">2</key></foreign-keys><ref-type name="Journal Article">17</ref-type><contributors><authors><author><style face="normal" font="default" size="100%">Henzler-Wildman, K.</style></author><author><style face="normal" font="default" size="100%">Kern, D.</style></author></authors></contributors><auth-address><style face="normal" font="default" size="100%">Brandeis Univ, Howard Hughes Med Inst, Dept Biochem, Waltham, MA 02454 USA.&#xD;Kern, D (通讯作者)，Brandeis Univ, Howard Hughes Med Inst, Dept Biochem, Waltham, MA 02454 USA.&#xD;dkern@brandeis.edu</style></auth-address><titles><title><style face="normal" font="default" size="100%">Dynamic personalities of proteins</style></title><secondary-title><style face="normal" font="default" size="100%">Nature</style></secondary-title><alt-title><style face="normal" font="default" size="100%">Nature</style></alt-title></titles><periodical><full-title><style face="normal" font="default" size="100%">Nature</style></full-title><abbr-1><style face="normal" font="default" size="100%">Nature</style></abbr-1></periodical><alt-periodical><full-title><style face="normal" font="default" size="100%">Nature</style></full-title><abbr-1><style face="normal" font="default" size="100%">Nature</style></abbr-1></alt-periodical><pages><style face="normal" font="default" size="100%">964-972</style></pages><volume><style face="normal" font="default" size="100%">450</style></volume><number><style face="normal" font="default" size="100%">7172</style></number><keywords><keyword><style face="normal" font="default" size="100%">characterizing chemical-exchange</style></keyword><keyword><style face="normal" font="default" size="100%">cis-trans isomerase</style></keyword><keyword><style face="normal" font="default" size="100%">molecular-dynamics</style></keyword><keyword><style face="normal" font="default" size="100%">nmr-spectroscopy</style></keyword><keyword><style face="normal" font="default" size="100%">order parameters</style></keyword><keyword><style face="normal" font="default" size="100%">conformational</style></keyword><keyword><style face="normal" font="default" size="100%">dynamics</style></keyword><keyword><style face="normal" font="default" size="100%">relaxation methods</style></keyword><keyword><style face="normal" font="default" size="100%">backbone dynamics</style></keyword><keyword><style face="normal" font="default" size="100%">folding funnels</style></keyword><keyword><style face="normal" font="default" size="100%">enzyme</style></keyword><keyword><style face="normal" font="default" size="100%">dynamics</style></keyword><keyword><style face="normal" font="default" size="100%">Science &amp; Technology - Other Topics</style></keyword></keywords><dates><year><style face="normal" font="default" size="100%">2007</style></year><pub-dates><date><style face="normal" font="default" size="100%">Dec</style></date></pub-dates></dates><isbn><style face="normal" font="default" size="100%">0028-0836</style></isbn><accession-num><style face="normal" font="default" size="100%">WOS:000251579900066</style></accession-num><work-type><style face="normal" font="default" size="100%">Review</style></work-type><urls><related-urls><url><style face="normal" font="default" size="100%">&lt;Go to ISI&gt;://WOS:000251579900066</style></url></related-urls></urls><electronic-resource-num><style face="normal" font="default" size="100%">10.1038/nature06522</style></electronic-resource-num><language><style face="normal" font="default" size="100%">English</style></language></record><record><database name="ref.enl" path="D:\work_space\my_works\trX2-D\minor_repairs\ref.enl">ref.enl</database><source-app name="EndNote" version="19.0">EndNote</source-app><rec-number>14</rec-number><foreign-keys><key app="EN" db-id="zaxwaww54wz9pve00075r0ecza0a9dwsf0pw">14</key></foreign-keys><ref-type name="Journal Article">17</ref-type><contributors><authors><author><style face="normal" font="default" size="100%">Hollingsworth, Scott A.</style></author><author><style face="normal" font="default" size="100%">Dror, Ron O.</style></author></authors></contributors><titles><title><style face="normal" font="default" size="100%">Molecular Dynamics Simulation for All</style></title><secondary-title><style face="normal" font="default" size="100%">Neuron</style></secondary-title></titles><periodical><full-title><style face="normal" font="default" size="100%">Neuron</style></full-title></periodical><pages><style face="normal" font="default" size="100%">1129-1143</style></pages><volume><style face="normal" font="default" size="100%">99</style></volume><number><style face="normal" font="default" size="100%">6</style></number><dates><year><style face="normal" font="default" size="100%">2018</style></year><pub-dates><date><style face="normal" font="default" size="100%">Sep 19</style></date></pub-dates></dates><isbn><style face="normal" font="default" size="100%">0896-6273</style></isbn><accession-num><style face="normal" font="default" size="100%">WOS:000445009100008</style></accession-num><work-type><style face="normal" font="default" size="100%">Review</style></work-type><urls><related-urls><url><style face="normal" font="default" size="100%">&lt;Go to ISI&gt;://WOS:000445009100008</style></url></related-urls></urls><electronic-resource-num><style face="normal" font="default" size="100%">10.1016/j.neuron.2018.08.011</style></electronic-resource-num></record><record><database name="ref.enl" path="D:\work_space\my_works\trX2-D\minor_repairs\ref.enl">ref.enl</database><source-app name="EndNote" version="19.0">EndNote</source-app><rec-number>33</rec-number><foreign-keys><key app="EN" db-id="zaxwaww54wz9pve00075r0ecza0a9dwsf0pw">33</key></foreign-keys><ref-type name="Journal Article">17</ref-type><contributors><authors><author><style face="normal" font="default" size="100%">Ille, Alexander M.</style></author><author><style face="normal" font="default" size="100%">Anas, Emily</style></author><author><style face="normal" font="default" size="100%">Mathews, Michael B.</style></author><author><style face="normal" font="default" size="100%">Burley, Stephen K.</style></author></authors></contributors><titles><title><style face="normal" font="default" size="100%">From sequence to protein structure and conformational dynamics with artificial intelligence/machine learning</style></title><secondary-title><style face="normal" font="default" size="100%">Structural Dynamics</style></secondary-title></titles><periodical><full-title><style face="normal" font="default" size="100%">Structural Dynamics</style></full-title></periodical><pages><style face="normal" font="default" size="100%">030902</style></pages><volume><style face="normal" font="default" size="100%">12</style></volume><number><style face="normal" font="default" size="100%">3</style></number><dates><year><style face="normal" font="default" size="100%">2025</style></year></dates><isbn><style face="normal" font="default" size="100%">2329-7778</style></isbn><urls><related-urls><url><style face="normal" font="default" size="100%">https://doi.org/10.1063/4.0000765</style></url></related-urls></urls><electronic-resource-num><style face="normal" font="default" size="100%">10.1063/4.0000765</style></electronic-resource-num><access-date><style face="normal" font="default" size="100%">12/16/2025</style></access-date></record><record><database name="ref.enl" path="D:\work_space\my_works\trX2-D\minor_repairs\ref.enl">ref.enl</database><source-app name="EndNote" version="19.0">EndNote</source-app><rec-number>42</rec-number><foreign-keys><key app="EN" db-id="zaxwaww54wz9pve00075r0ecza0a9dwsf0pw">42</key></foreign-keys><ref-type name="Journal Article">17</ref-type><contributors><authors><author><style face="normal" font="default" size="100%">Jing, Bowen</style></author><author><style face="normal" font="default" size="100%">Berger, Bonnie</style></author><author><style face="normal" font="default" size="100%">Jaakkola, Tommi</style></author></authors></contributors><titles><title><style face="normal" font="default" size="100%">AlphaFold Meets Flow Matching for Generating Protein Ensembles</style></title><secondary-title><style face="normal" font="default" size="100%">arXiv e-prints</style></secondary-title></titles><periodical><full-title><style face="normal" font="default" size="100%">arXiv e-prints</style></full-title></periodical><pages><style face="normal" font="default" size="100%">arXiv:2402.04845</style></pages><keywords><keyword><style face="normal" font="default" size="100%">Quantitative Biology - Biomolecules</style></keyword><keyword><style face="normal" font="default" size="100%">Computer Science - Machine Learning</style></keyword></keywords><dates><year><style face="normal" font="default" size="100%">2024</style></year></dates><urls><related-urls><url><style face="normal" font="default" size="100%">https://ui.adsabs.harvard.edu/abs/2024arXiv240204845J</style></url></related-urls></urls><custom1><style face="normal" font="default" size="100%">eprint: arXiv:2402.04845</style></custom1><electronic-resource-num><style face="normal" font="default" size="100%">10.48550/arXiv.2402.04845</style></electronic-resource-num></record><record><database name="ref.enl" path="D:\work_space\my_works\trX2-D\minor_repairs\ref.enl">ref.enl</database><source-app name="EndNote" version="19.0">EndNote</source-app><rec-number>40</rec-number><foreign-keys><key app="EN" db-id="zaxwaww54wz9pve00075r0ecza0a9dwsf0pw">40</key></foreign-keys><ref-type name="Journal Article">17</ref-type><contributors><authors><author><style face="normal" font="default" size="100%">Jing, Bowen</style></author><author><style face="normal" font="default" size="100%">Erives, Ezra</style></author><author><style face="normal" font="default" size="100%">Pao-Huang, Peter</style></author><author><style face="normal" font="default" size="100%">Corso, Gabriele</style></author><author><style face="normal" font="default" size="100%">Berger, Bonnie</style></author><author><style face="normal" font="default" size="100%">Jaakkola, Tommi</style></author></authors></contributors><titles><title><style face="normal" font="default" size="100%">EigenFold: Generative Protein Structure Prediction with Diffusion Models</style></title><secondary-title><style face="normal" font="default" size="100%">arXiv e-prints</style></secondary-title></titles><periodical><full-title><style face="normal" font="default" size="100%">arXiv e-prints</style></full-title></periodical><pages><style face="normal" font="default" size="100%">arXiv:2304.02198</style></pages><keywords><keyword><style face="normal" font="default" size="100%">Quantitative Biology - Biomolecules</style></keyword><keyword><style face="normal" font="default" size="100%">Computer Science - Machine Learning</style></keyword><keyword><style face="normal" font="default" size="100%">Physics - Biological Physics</style></keyword></keywords><dates><year><style face="normal" font="default" size="100%">2023</style></year></dates><urls><related-urls><url><style face="normal" font="default" size="100%">https://ui.adsabs.harvard.edu/abs/2023arXiv230402198J</style></url></related-urls></urls><custom1><style face="normal" font="default" size="100%">eprint: arXiv:2304.02198</style></custom1><electronic-resource-num><style face="normal" font="default" size="100%">10.48550/arXiv.2304.02198</style></electronic-resource-num></record><record><database name="ref.enl" path="D:\work_space\my_works\trX2-D\minor_repairs\ref.enl">ref.enl</database><source-app name="EndNote" version="19.0">EndNote</source-app><rec-number>3</rec-number><foreign-keys><key app="EN" db-id="zaxwaww54wz9pve00075r0ecza0a9dwsf0pw">3</key></foreign-keys><ref-type name="Journal Article">17</ref-type><contributors><authors><author><style face="normal" font="default" size="100%">Jumper, J.</style></author><author><style face="normal" font="default" size="100%">Evans, R.</style></author><author><style face="normal" font="default" size="100%">Pritzel, A.</style></author><author><style face="normal" font="default" size="100%">Green, T.</style></author><author><style face="normal" font="default" size="100%">Figurnov, M.</style></author><author><style face="normal" font="default" size="100%">Ronneberger, O.</style></author><author><style face="normal" font="default" size="100%">Tunyasuvunakool, K.</style></author><author><style face="normal" font="default" size="100%">Bates, R.</style></author><author><style face="normal" font="default" size="100%">Zidek, A.</style></author><author><style face="normal" font="default" size="100%">Potapenko, A.</style></author><author><style face="normal" font="default" size="100%">Bridgland, A.</style></author><author><style face="normal" font="default" size="100%">Meyer, C.</style></author><author><style face="normal" font="default" size="100%">Kohl, S. A. A.</style></author><author><style face="normal" font="default" size="100%">Ballard, A. J.</style></author><author><style face="normal" font="default" size="100%">Cowie, A.</style></author><author><style face="normal" font="default" size="100%">Romera-Paredes, B.</style></author><author><style face="normal" font="default" size="100%">Nikolov, S.</style></author><author><style face="normal" font="default" size="100%">Jain, R.</style></author><author><style face="normal" font="default" size="100%">Adler, J.</style></author><author><style face="normal" font="default" size="100%">Back, T.</style></author><author><style face="normal" font="default" size="100%">Petersen, S.</style></author><author><style face="normal" font="default" size="100%">Reiman, D.</style></author><author><style face="normal" font="default" size="100%">Clancy, E.</style></author><author><style face="normal" font="default" size="100%">Zielinski, M.</style></author><author><style face="normal" font="default" size="100%">Steinegger, M.</style></author><author><style face="normal" font="default" size="100%">Pacholska, M.</style></author><author><style face="normal" font="default" size="100%">Berghammer, T.</style></author><author><style face="normal" font="default" size="100%">Bodenstein, S.</style></author><author><style face="normal" font="default" size="100%">Silver, D.</style></author><author><style face="normal" font="default" size="100%">Vinyals, O.</style></author><author><style face="normal" font="default" size="100%">Senior, A. W.</style></author><author><style face="normal" font="default" size="100%">Kavukcuoglu, K.</style></author><author><style face="normal" font="default" size="100%">Kohli, P.</style></author><author><style face="normal" font="default" size="100%">Hassabis, D.</style></author></authors></contributors><auth-address><style face="normal" font="default" size="100%">DeepMind, London, UK. jumper@deepmind.com.&#xD;DeepMind, London, UK.&#xD;School of Biological Sciences, Seoul National University, Seoul, South Korea.&#xD;Artificial Intelligence Institute, Seoul National University, Seoul, South Korea.&#xD;DeepMind, London, UK. dhcontact@deepmind.com.</style></auth-address><titles><title><style face="normal" font="default" size="100%">Highly accurate protein structure prediction with AlphaFold</style></title><secondary-title><style face="normal" font="default" size="100%">Nature</style></secondary-title></titles><periodical><full-title><style face="normal" font="default" size="100%">Nature</style></full-title><abbr-1><style face="normal" font="default" size="100%">Nature</style></abbr-1></periodical><pages><style face="normal" font="default" size="100%">583-589</style></pages><volume><style face="normal" font="default" size="100%">596</style></volume><number><style face="normal" font="default" size="100%">7873</style></number><edition><style face="normal" font="default" size="100%">2021/07/16</style></edition><keywords><keyword><style face="normal" font="default" size="100%">Amino Acid Sequence</style></keyword><keyword><style face="normal" font="default" size="100%">Computational Biology/methods/standards</style></keyword><keyword><style face="normal" font="default" size="100%">Databases, Protein</style></keyword><keyword><style face="normal" font="default" size="100%">Deep Learning/standards</style></keyword><keyword><style face="normal" font="default" size="100%">Models, Molecular</style></keyword><keyword><style face="normal" font="default" size="100%">*Neural Networks, Computer</style></keyword><keyword><style face="normal" font="default" size="100%">*Protein Conformation</style></keyword><keyword><style face="normal" font="default" size="100%">*Protein Folding</style></keyword><keyword><style face="normal" font="default" size="100%">Proteins/*chemistry</style></keyword><keyword><style face="normal" font="default" size="100%">Reproducibility of Results</style></keyword><keyword><style face="normal" font="default" size="100%">Sequence Alignment</style></keyword></keywords><dates><year><style face="normal" font="default" size="100%">2021</style></year><pub-dates><date><style face="normal" font="default" size="100%">Aug</style></date></pub-dates></dates><isbn><style face="normal" font="default" size="100%">1476-4687 (Electronic)&#xD;0028-0836 (Print)&#xD;0028-0836 (Linking)</style></isbn><accession-num><style face="normal" font="default" size="100%">34265844</style></accession-num><urls><related-urls><url><style face="normal" font="default" size="100%">https://www.ncbi.nlm.nih.gov/pubmed/34265844</style></url></related-urls></urls><custom2><style face="normal" font="default" size="100%">PMC8371605 have filed non-provisional patent applications 16/701,070 and PCT/EP2020/084238, and provisional patent applications 63/107,362, 63/118,917, 63/118,918, 63/118,921 and 63/118,919, each in the name of DeepMind Technologies Limited, each pending, relating to machine learning for predicting protein structures. The other authors declare no competing interests.</style></custom2><electronic-resource-num><style face="normal" font="default" size="100%">10.1038/s41586-021-03819-2</style></electronic-resource-num><language><style face="normal" font="default" size="100%">en</style></language></record><record><database name="ref.enl" path="D:\work_space\my_works\trX2-D\minor_repairs\ref.enl">ref.enl</database><source-app name="EndNote" version="19.0">EndNote</source-app><rec-number>25</rec-number><foreign-keys><key app="EN" db-id="zaxwaww54wz9pve00075r0ecza0a9dwsf0pw">25</key></foreign-keys><ref-type name="Journal Article">17</ref-type><contributors><authors><author><style face="normal" font="default" size="100%">Kalakoti, Yogesh</style></author><author><style face="normal" font="default" size="100%">Wallner, Björn</style></author></authors></contributors><titles><title><style face="normal" font="default" size="100%">AFsample2 predicts multiple conformations and ensembles with AlphaFold2</style></title><secondary-title><style face="normal" font="default" size="100%">Communications Biology</style></secondary-title></titles><periodical><full-title><style face="normal" font="default" size="100%">Communications Biology</style></full-title></periodical><pages><style face="normal" font="default" size="100%">373</style></pages><volume><style face="normal" font="default" size="100%">8</style></volume><number><style face="normal" font="default" size="100%">1</style></number><dates><year><style face="normal" font="default" size="100%">2025</style></year><pub-dates><date><style face="normal" font="default" size="100%">2025/03/05</style></date></pub-dates></dates><isbn><style face="normal" font="default" size="100%">2399-3642</style></isbn><urls><related-urls><url><style face="normal" font="default" size="100%">https://doi.org/10.1038/s42003-025-07791-9</style></url></related-urls></urls><electronic-resource-num><style face="normal" font="default" size="100%">10.1038/s42003-025-07791-9</style></electronic-resource-num></record><record><database name="ref.enl" path="D:\work_space\my_works\trX2-D\minor_repairs\ref.enl">ref.enl</database><source-app name="EndNote" version="19.0">EndNote</source-app><rec-number>34</rec-number><foreign-keys><key app="EN" db-id="zaxwaww54wz9pve00075r0ecza0a9dwsf0pw">34</key></foreign-keys><ref-type name="Journal Article">17</ref-type><contributors><authors><author><style face="normal" font="default" size="100%">Lane, T. J.</style></author></authors></contributors><titles><title><style face="normal" font="default" size="100%">Protein structure prediction has reached the single-structure frontier</style></title><secondary-title><style face="normal" font="default" size="100%">Nature Methods</style></secondary-title></titles><periodical><full-title><style face="normal" font="default" size="100%">Nature Methods</style></full-title></periodical><pages><style face="normal" font="default" size="100%">170-173</style></pages><volume><style face="normal" font="default" size="100%">20</style></volume><number><style face="normal" font="default" size="100%">2</style></number><dates><year><style face="normal" font="default" size="100%">2023</style></year><pub-dates><date><style face="normal" font="default" size="100%">Feb</style></date></pub-dates></dates><isbn><style face="normal" font="default" size="100%">1548-7091</style></isbn><accession-num><style face="normal" font="default" size="100%">WOS:000913553400001</style></accession-num><urls><related-urls><url><style face="normal" font="default" size="100%">&lt;Go to ISI&gt;://WOS:000913553400001</style></url></related-urls></urls><electronic-resource-num><style face="normal" font="default" size="100%">10.1038/s41592-022-01760-4</style></electronic-resource-num></record><record><database name="ref.enl" path="D:\work_space\my_works\trX2-D\minor_repairs\ref.enl">ref.enl</database><source-app name="EndNote" version="19.0">EndNote</source-app><rec-number>55</rec-number><foreign-keys><key app="EN" db-id="zaxwaww54wz9pve00075r0ecza0a9dwsf0pw">55</key></foreign-keys><ref-type name="Journal Article">17</ref-type><contributors><authors><author><style face="normal" font="default" size="100%">Lange, Oliver F.</style></author><author><style face="normal" font="default" size="100%">Lakomek, Nils-Alexander</style></author><author><style face="normal" font="default" size="100%">Farès, Christophe</style></author><author><style face="normal" font="default" size="100%">Schröder, Gunnar F.</style></author><author><style face="normal" font="default" size="100%">Walter, Korvin F. A.</style></author><author><style face="normal" font="default" size="100%">Becker, Stefan</style></author><author><style face="normal" font="default" size="100%">Meiler, Jens</style></author><author><style face="normal" font="default" size="100%">Grubmüller, Helmut</style></author><author><style face="normal" font="default" size="100%">Griesinger, Christian</style></author><author><style face="normal" font="default" size="100%">de Groot, Bert L.</style></author></authors></contributors><titles><title><style face="normal" font="default" size="100%">Recognition Dynamics Up to Microseconds Revealed from an RDC-Derived Ubiquitin Ensemble in Solution</style></title></titles><pages><style face="normal" font="default" size="100%">1471-1475</style></pages><volume><style face="normal" font="default" size="100%">320</style></volume><number><style face="normal" font="default" size="100%">5882</style></number><dates><year><style face="normal" font="default" size="100%">2008</style></year></dates><label><style face="normal" font="default" size="100%">RDC_average</style></label><urls><related-urls><url><style face="normal" font="default" size="100%">https://www.science.org/doi/abs/10.1126/science.1157092</style></url></related-urls></urls><electronic-resource-num><style face="normal" font="default" size="100%">doi:10.1126/science.1157092</style></electronic-resource-num></record><record><database name="ref.enl" path="D:\work_space\my_works\trX2-D\minor_repairs\ref.enl">ref.enl</database><source-app name="EndNote" version="19.0">EndNote</source-app><rec-number>43</rec-number><foreign-keys><key app="EN" db-id="zaxwaww54wz9pve00075r0ecza0a9dwsf0pw">43</key></foreign-keys><ref-type name="Journal Article">17</ref-type><contributors><authors><author><style face="normal" font="default" size="100%">Lewis, Sarah</style></author><author><style face="normal" font="default" size="100%">Hempel, Tim</style></author><author><style face="normal" font="default" size="100%">Jiménez-Luna, José</style></author><author><style face="normal" font="default" size="100%">Gastegger, Michael</style></author><author><style face="normal" font="default" size="100%">Xie, Yu</style></author><author><style face="normal" font="default" size="100%">Foong, Andrew Y. K.</style></author><author><style face="normal" font="default" size="100%">Satorras, Victor García</style></author><author><style face="normal" font="default" size="100%">Abdin, Osama</style></author><author><style face="normal" font="default" size="100%">Veeling, Bastiaan S.</style></author><author><style face="normal" font="default" size="100%">Zaporozhets, Iryna</style></author><author><style face="normal" font="default" size="100%">Chen, Yaoyi</style></author><author><style face="normal" font="default" size="100%">Yang, Soojung</style></author><author><style face="normal" font="default" size="100%">Foster, Adam E.</style></author><author><style face="normal" font="default" size="100%">Schneuing, Arne</style></author><author><style face="normal" font="default" size="100%">Nigam, Jigyasa</style></author><author><style face="normal" font="default" size="100%">Barbero, Federico</style></author><author><style face="normal" font="default" size="100%">Stimper, Vincent</style></author><author><style face="normal" font="default" size="100%">Campbell, Andrew</style></author><author><style face="normal" font="default" size="100%">Yim, Jason</style></author><author><style face="normal" font="default" size="100%">Lienen, Marten</style></author><author><style face="normal" font="default" size="100%">Shi, Yu</style></author><author><style face="normal" font="default" size="100%">Zheng, Shuxin</style></author><author><style face="normal" font="default" size="100%">Schulz, Hannes</style></author><author><style face="normal" font="default" size="100%">Munir, Usman</style></author><author><style face="normal" font="default" size="100%">Sordillo, Roberto</style></author><author><style face="normal" font="default" size="100%">Tomioka, Ryota</style></author><author><style face="normal" font="default" size="100%">Clementi, Cecilia</style></author><author><style face="normal" font="default" size="100%">Noé, Frank</style></author></authors></contributors><titles><title><style face="normal" font="default" size="100%">Scalable emulation of protein equilibrium ensembles with generative deep learning</style></title></titles><pages><style face="normal" font="default" size="100%">eadv9817</style></pages><volume><style face="normal" font="default" size="100%">389</style></volume><number><style face="normal" font="default" size="100%">6761</style></number><dates><year><style face="normal" font="default" size="100%">2025</style></year></dates><label><style face="normal" font="default" size="100%">bioemu</style></label><urls><related-urls><url><style face="normal" font="default" size="100%">https://www.science.org/doi/abs/10.1126/science.adv9817</style></url></related-urls></urls><electronic-resource-num><style face="normal" font="default" size="100%">doi:10.1126/science.adv9817</style></electronic-resource-num></record><record><database name="ref.enl" path="D:\work_space\my_works\trX2-D\minor_repairs\ref.enl">ref.enl</database><source-app name="EndNote" version="19.0">EndNote</source-app><rec-number>13</rec-number><foreign-keys><key app="EN" db-id="zaxwaww54wz9pve00075r0ecza0a9dwsf0pw">13</key></foreign-keys><ref-type name="Journal Article">17</ref-type><contributors><authors><author><style face="normal" font="default" size="100%">Li, J.</style></author><author><style face="normal" font="default" size="100%">Wang, L.</style></author><author><style face="normal" font="default" size="100%">Zhu, Z.</style></author><author><style face="normal" font="default" size="100%">Song, C.</style></author></authors></contributors><auth-address><style face="normal" font="default" size="100%">Center for Quantitative Biology, Academy for Advanced Interdisciplinary Studies, Peking University, Beijing 100871, China.&#xD;Peking-Tsinghua Center for Life Sciences, Academy for Advanced Interdisciplinary Studies, Peking University, Beijing 100871, China.</style></auth-address><titles><title><style face="normal" font="default" size="100%">Exploring the Alternative Conformation of a Known Protein Structure Based on Contact Map Prediction</style></title><secondary-title><style face="normal" font="default" size="100%">J Chem Inf Model</style></secondary-title></titles><periodical><full-title><style face="normal" font="default" size="100%">J Chem Inf Model</style></full-title></periodical><pages><style face="normal" font="default" size="100%">301-315</style></pages><volume><style face="normal" font="default" size="100%">64</style></volume><number><style face="normal" font="default" size="100%">1</style></number><edition><style face="normal" font="default" size="100%">2023/12/20</style></edition><keywords><keyword><style face="normal" font="default" size="100%">*Proteins/chemistry</style></keyword><keyword><style face="normal" font="default" size="100%">Protein Conformation</style></keyword><keyword><style face="normal" font="default" size="100%">Amino Acid Sequence</style></keyword><keyword><style face="normal" font="default" size="100%">*Computational Biology/methods</style></keyword></keywords><dates><year><style face="normal" font="default" size="100%">2024</style></year><pub-dates><date><style face="normal" font="default" size="100%">Jan 8</style></date></pub-dates></dates><isbn><style face="normal" font="default" size="100%">1549-960X (Electronic)&#xD;1549-9596 (Print)&#xD;1549-9596 (Linking)</style></isbn><accession-num><style face="normal" font="default" size="100%">38117138</style></accession-num><urls><related-urls><url><style face="normal" font="default" size="100%">https://www.ncbi.nlm.nih.gov/pubmed/38117138</style></url></related-urls></urls><custom2><style face="normal" font="default" size="100%">PMC10777399</style></custom2><electronic-resource-num><style face="normal" font="default" size="100%">10.1021/acs.jcim.3c01381</style></electronic-resource-num><language><style face="normal" font="default" size="100%">en</style></language></record><record><database name="ref.enl" path="D:\work_space\my_works\trX2-D\minor_repairs\ref.enl">ref.enl</database><source-app name="EndNote" version="19.0">EndNote</source-app><rec-number>48</rec-number><foreign-keys><key app="EN" db-id="zaxwaww54wz9pve00075r0ecza0a9dwsf0pw">48</key></foreign-keys><ref-type name="Journal Article">17</ref-type><contributors><authors><author><style face="normal" font="default" size="100%">Li, W.</style></author><author><style face="normal" font="default" size="100%">Godzik, A.</style></author></authors></contributors><auth-address><style face="normal" font="default" size="100%">Burnham Institute for Medical Research La Jolla, CA 92037, USA. liwz@sdsc.edu</style></auth-address><titles><title><style face="normal" font="default" size="100%">Cd-hit: a fast program for clustering and comparing large sets of protein or nucleotide sequences</style></title><secondary-title><style face="normal" font="default" size="100%">Bioinformatics</style></secondary-title><alt-title><style face="normal" font="default" size="100%">Bioinformatics (Oxford, England)</style></alt-title></titles><periodical><full-title><style face="normal" font="default" size="100%">Bioinformatics</style></full-title></periodical><pages><style face="normal" font="default" size="100%">1658-9</style></pages><volume><style face="normal" font="default" size="100%">22</style></volume><number><style face="normal" font="default" size="100%">13</style></number><edition><style face="normal" font="default" size="100%">2006/05/30</style></edition><keywords><keyword><style face="normal" font="default" size="100%">Algorithms</style></keyword><keyword><style face="normal" font="default" size="100%">Animals</style></keyword><keyword><style face="normal" font="default" size="100%">*Cluster Analysis</style></keyword><keyword><style face="normal" font="default" size="100%">Computational Biology/*methods</style></keyword><keyword><style face="normal" font="default" size="100%">DNA/chemistry</style></keyword><keyword><style face="normal" font="default" size="100%">Databases, Nucleic Acid</style></keyword><keyword><style face="normal" font="default" size="100%">Databases, Protein</style></keyword><keyword><style face="normal" font="default" size="100%">Expressed Sequence Tags</style></keyword><keyword><style face="normal" font="default" size="100%">Humans</style></keyword><keyword><style face="normal" font="default" size="100%">Programming Languages</style></keyword><keyword><style face="normal" font="default" size="100%">RNA/chemistry</style></keyword><keyword><style face="normal" font="default" size="100%">Sequence Analysis, DNA/*methods</style></keyword><keyword><style face="normal" font="default" size="100%">Sequence Analysis, Protein/*methods</style></keyword><keyword><style face="normal" font="default" size="100%">Software</style></keyword></keywords><dates><year><style face="normal" font="default" size="100%">2006</style></year><pub-dates><date><style face="normal" font="default" size="100%">Jul 1</style></date></pub-dates></dates><isbn><style face="normal" font="default" size="100%">1367-4803 (Print)&#xD;1367-4803</style></isbn><accession-num><style face="normal" font="default" size="100%">16731699</style></accession-num><label><style face="normal" font="default" size="100%">cd-hit</style></label><urls></urls><electronic-resource-num><style face="normal" font="default" size="100%">10.1093/bioinformatics/btl158</style></electronic-resource-num><remote-database-provider><style face="normal" font="default" size="100%">NLM</style></remote-database-provider><language><style face="normal" font="default" size="100%">eng</style></language></record><record><database name="ref.enl" path="D:\work_space\my_works\trX2-D\minor_repairs\ref.enl">ref.enl</database><source-app name="EndNote" version="19.0">EndNote</source-app><rec-number>9</rec-number><foreign-keys><key app="EN" db-id="zaxwaww54wz9pve00075r0ecza0a9dwsf0pw">9</key></foreign-keys><ref-type name="Journal Article">17</ref-type><contributors><authors><author><style face="normal" font="default" size="100%">Lin, Zeming</style></author><author><style face="normal" font="default" size="100%">Akin, Halil</style></author><author><style face="normal" font="default" size="100%">Rao, Roshan</style></author><author><style face="normal" font="default" size="100%">Hie, Brian</style></author><author><style face="normal" font="default" size="100%">Zhu, Zhongkai</style></author><author><style face="normal" font="default" size="100%">Lu, Wenting</style></author><author><style face="normal" font="default" size="100%">Smetanin, Nikita</style></author><author><style face="normal" font="default" size="100%">Verkuil, Robert</style></author><author><style face="normal" font="default" size="100%">Kabeli, Ori</style></author><author><style face="normal" font="default" size="100%">Shmueli, Yaniv</style></author><author><style face="normal" font="default" size="100%">dos Santos Costa, Allan</style></author><author><style face="normal" font="default" size="100%">Fazel-Zarandi, Maryam</style></author><author><style face="normal" font="default" size="100%">Sercu, Tom</style></author><author><style face="normal" font="default" size="100%">Candido, Salvatore</style></author><author><style face="normal" font="default" size="100%">Rives, Alexander</style></author></authors></contributors><titles><title><style face="normal" font="default" size="100%">Evolutionary-scale prediction of atomic-level protein structure with a language model</style></title><secondary-title><style face="normal" font="default" size="100%">Science</style></secondary-title></titles><periodical><full-title><style face="normal" font="default" size="100%">Science</style></full-title></periodical><pages><style face="normal" font="default" size="100%">1123-1130</style></pages><volume><style face="normal" font="default" size="100%">379</style></volume><number><style face="normal" font="default" size="100%">6637</style></number><dates><year><style face="normal" font="default" size="100%">2023</style></year><pub-dates><date><style face="normal" font="default" size="100%">2023/03/17</style></date></pub-dates></dates><publisher><style face="normal" font="default" size="100%">American Association for the Advancement of Science</style></publisher><urls><related-urls><url><style face="normal" font="default" size="100%">https://doi.org/10.1126/science.ade2574</style></url></related-urls></urls><electronic-resource-num><style face="normal" font="default" size="100%">10.1126/science.ade2574</style></electronic-resource-num><access-date><style face="normal" font="default" size="100%">2026/01/10</style></access-date></record><record><database name="ref.enl" path="D:\work_space\my_works\trX2-D\minor_repairs\ref.enl">ref.enl</database><source-app name="EndNote" version="19.0">EndNote</source-app><rec-number>29</rec-number><foreign-keys><key app="EN" db-id="zaxwaww54wz9pve00075r0ecza0a9dwsf0pw">29</key></foreign-keys><ref-type name="Journal Article">17</ref-type><contributors><authors><author><style face="normal" font="default" size="100%">Lipari, Giovanni</style></author><author><style face="normal" font="default" size="100%">Szabo, Attila</style></author></authors></contributors><titles><title><style face="normal" font="default" size="100%">Model-free approach to the interpretation of nuclear magnetic resonance relaxation in macromolecules. 1. Theory and range of validity</style></title><secondary-title><style face="normal" font="default" size="100%">Journal of the American Chemical Society</style></secondary-title></titles><periodical><full-title><style face="normal" font="default" size="100%">Journal of the American Chemical Society</style></full-title></periodical><pages><style face="normal" font="default" size="100%">4546-4559</style></pages><volume><style face="normal" font="default" size="100%">104</style></volume><number><style face="normal" font="default" size="100%">17</style></number><dates><year><style face="normal" font="default" size="100%">1982</style></year><pub-dates><date><style face="normal" font="default" size="100%">1982/08/01</style></date></pub-dates></dates><publisher><style face="normal" font="default" size="100%">American Chemical Society</style></publisher><isbn><style face="normal" font="default" size="100%">0002-7863</style></isbn><urls><related-urls><url><style face="normal" font="default" size="100%">https://doi.org/10.1021/ja00381a009</style></url></related-urls></urls><electronic-resource-num><style face="normal" font="default" size="100%">10.1021/ja00381a009</style></electronic-resource-num></record><record><database name="ref.enl" path="D:\work_space\my_works\trX2-D\minor_repairs\ref.enl">ref.enl</database><source-app name="EndNote" version="19.0">EndNote</source-app><rec-number>30</rec-number><foreign-keys><key app="EN" db-id="zaxwaww54wz9pve00075r0ecza0a9dwsf0pw">30</key></foreign-keys><ref-type name="Journal Article">17</ref-type><contributors><authors><author><style face="normal" font="default" size="100%">Lipari, Giovanni</style></author><author><style face="normal" font="default" size="100%">Szabo, Attila</style></author></authors></contributors><titles><title><style face="normal" font="default" size="100%">Model-free approach to the interpretation of nuclear magnetic resonance relaxation in macromolecules. 2. Analysis of experimental results</style></title><secondary-title><style face="normal" font="default" size="100%">Journal of the American Chemical Society</style></secondary-title></titles><periodical><full-title><style face="normal" font="default" size="100%">Journal of the American Chemical Society</style></full-title></periodical><pages><style face="normal" font="default" size="100%">4559-4570</style></pages><volume><style face="normal" font="default" size="100%">104</style></volume><number><style face="normal" font="default" size="100%">17</style></number><dates><year><style face="normal" font="default" size="100%">1982</style></year><pub-dates><date><style face="normal" font="default" size="100%">1982/08/01</style></date></pub-dates></dates><publisher><style face="normal" font="default" size="100%">American Chemical Society</style></publisher><isbn><style face="normal" font="default" size="100%">0002-7863</style></isbn><label><style face="normal" font="default" size="100%">generalized order parameters</style></label><urls><related-urls><url><style face="normal" font="default" size="100%">https://doi.org/10.1021/ja00381a010</style></url></related-urls></urls><electronic-resource-num><style face="normal" font="default" size="100%">10.1021/ja00381a010</style></electronic-resource-num></record><record><database name="ref.enl" path="D:\work_space\my_works\trX2-D\minor_repairs\ref.enl">ref.enl</database><source-app name="EndNote" version="19.0">EndNote</source-app><rec-number>41</rec-number><foreign-keys><key app="EN" db-id="zaxwaww54wz9pve00075r0ecza0a9dwsf0pw">41</key></foreign-keys><ref-type name="Journal Article">17</ref-type><contributors><authors><author><style face="normal" font="default" size="100%">Lu, Jiarui</style></author><author><style face="normal" font="default" size="100%">Zhong, Bozitao</style></author><author><style face="normal" font="default" size="100%">Zhang, Zuobai</style></author><author><style face="normal" font="default" size="100%">Tang, Jian</style></author></authors></contributors><titles><title><style face="normal" font="default" size="100%">Str2Str: A Score-based Framework for Zero-shot Protein Conformation Sampling</style></title><secondary-title><style face="normal" font="default" size="100%">arXiv e-prints</style></secondary-title></titles><periodical><full-title><style face="normal" font="default" size="100%">arXiv e-prints</style></full-title></periodical><pages><style face="normal" font="default" size="100%">arXiv:2306.03117</style></pages><keywords><keyword><style face="normal" font="default" size="100%">Quantitative Biology - Quantitative Methods</style></keyword><keyword><style face="normal" font="default" size="100%">Computer Science - Machine Learning</style></keyword><keyword><style face="normal" font="default" size="100%">Quantitative Biology - Biomolecules</style></keyword></keywords><dates><year><style face="normal" font="default" size="100%">2023</style></year></dates><urls><related-urls><url><style face="normal" font="default" size="100%">https://ui.adsabs.harvard.edu/abs/2023arXiv230603117L</style></url></related-urls></urls><custom1><style face="normal" font="default" size="100%">eprint: arXiv:2306.03117</style></custom1><electronic-resource-num><style face="normal" font="default" size="100%">10.48550/arXiv.2306.03117</style></electronic-resource-num></record><record><database name="ref.enl" path="D:\work_space\my_works\trX2-D\minor_repairs\ref.enl">ref.enl</database><source-app name="EndNote" version="19.0">EndNote</source-app><rec-number>23</rec-number><foreign-keys><key app="EN" db-id="zaxwaww54wz9pve00075r0ecza0a9dwsf0pw">23</key></foreign-keys><ref-type name="Journal Article">17</ref-type><contributors><authors><author><style face="normal" font="default" size="100%">Mittermaier, A.</style></author><author><style face="normal" font="default" size="100%">Kay, L. E.</style></author></authors></contributors><auth-address><style face="normal" font="default" size="100%">McGill Univ, Dept Chem, Montreal, PQ H3A 2K6, Canada. Univ Toronto, Dept Med Genet, Toronto, ON M5S 1A8, Canada. Univ Toronto, Dept Biochem, Toronto, ON M5S 1A8, Canada. Univ Toronto, Dept Chem, Toronto, ON M5S 1A8, Canada. University of Toronto&#xD;Mittermaier, A (通讯作者)，McGill Univ, Dept Chem, 801 Sherbrooke St W, Montreal, PQ H3A 2K6, Canada.&#xD;anthony.mittermaier@mcgill.ca; kay@pound.med.utoronto.ca</style></auth-address><titles><title><style face="normal" font="default" size="100%">Review - New tools provide new insights in NMR studies of protein dynamics</style></title><secondary-title><style face="normal" font="default" size="100%">Science</style></secondary-title><alt-title><style face="normal" font="default" size="100%">Science</style></alt-title></titles><periodical><full-title><style face="normal" font="default" size="100%">Science</style></full-title></periodical><alt-periodical><full-title><style face="normal" font="default" size="100%">Science</style></full-title></alt-periodical><pages><style face="normal" font="default" size="100%">224-228</style></pages><volume><style face="normal" font="default" size="100%">312</style></volume><number><style face="normal" font="default" size="100%">5771</style></number><keywords><keyword><style face="normal" font="default" size="100%">relaxation dispersion experiments</style></keyword><keyword><style face="normal" font="default" size="100%">model-free approach</style></keyword><keyword><style face="normal" font="default" size="100%">sh3 domain</style></keyword><keyword><style face="normal" font="default" size="100%">mutant</style></keyword><keyword><style face="normal" font="default" size="100%">correlated motions</style></keyword><keyword><style face="normal" font="default" size="100%">backbone dynamics</style></keyword><keyword><style face="normal" font="default" size="100%">biological</style></keyword><keyword><style face="normal" font="default" size="100%">macromolecules</style></keyword><keyword><style face="normal" font="default" size="100%">globular-proteins</style></keyword><keyword><style face="normal" font="default" size="100%">chemical-exchange</style></keyword><keyword><style face="normal" font="default" size="100%">residual dipolar</style></keyword><keyword><style face="normal" font="default" size="100%">spectroscopy</style></keyword><keyword><style face="normal" font="default" size="100%">Science &amp; Technology - Other Topics</style></keyword></keywords><dates><year><style face="normal" font="default" size="100%">2006</style></year><pub-dates><date><style face="normal" font="default" size="100%">Apr</style></date></pub-dates></dates><isbn><style face="normal" font="default" size="100%">0036-8075</style></isbn><accession-num><style face="normal" font="default" size="100%">WOS:000236765300036</style></accession-num><work-type><style face="normal" font="default" size="100%">Review</style></work-type><urls><related-urls><url><style face="normal" font="default" size="100%">&lt;Go to ISI&gt;://WOS:000236765300036</style></url></related-urls></urls><electronic-resource-num><style face="normal" font="default" size="100%">10.1126/science.1124964</style></electronic-resource-num><language><style face="normal" font="default" size="100%">English</style></language></record><record><database name="ref.enl" path="D:\work_space\my_works\trX2-D\minor_repairs\ref.enl">ref.enl</database><source-app name="EndNote" version="19.0">EndNote</source-app><rec-number>19</rec-number><foreign-keys><key app="EN" db-id="zaxwaww54wz9pve00075r0ecza0a9dwsf0pw">19</key></foreign-keys><ref-type name="Journal Article">17</ref-type><contributors><authors><author><style face="normal" font="default" size="100%">Peng, Zhenling</style></author><author><style face="normal" font="default" size="100%">Wang, Wenkai</style></author><author><style face="normal" font="default" size="100%">Han, Renmin</style></author><author><style face="normal" font="default" size="100%">Zhang, Fa</style></author><author><style face="normal" font="default" size="100%">Yang, Jianyi</style></author></authors></contributors><titles><title><style face="normal" font="default" size="100%">Protein structure prediction in the deep learning era</style></title><secondary-title><style face="normal" font="default" size="100%">Current Opinion in Structural Biology</style></secondary-title></titles><periodical><full-title><style face="normal" font="default" size="100%">Current Opinion in Structural Biology</style></full-title></periodical><pages><style face="normal" font="default" size="100%">102495</style></pages><volume><style face="normal" font="default" size="100%">77</style></volume><dates><year><style face="normal" font="default" size="100%">2022</style></year><pub-dates><date><style face="normal" font="default" size="100%">2022/12/01/</style></date></pub-dates></dates><isbn><style face="normal" font="default" size="100%">0959-440X</style></isbn><urls><related-urls><url><style face="normal" font="default" size="100%">https://www.sciencedirect.com/science/article/pii/S0959440X22001749</style></url></related-urls></urls><electronic-resource-num><style face="normal" font="default" size="100%">https://doi.org/10.1016/j.sbi.2022.102495</style></electronic-resource-num></record><record><database name="ref.enl" path="D:\work_space\my_works\trX2-D\minor_repairs\ref.enl">ref.enl</database><source-app name="EndNote" version="19.0">EndNote</source-app><rec-number>20</rec-number><foreign-keys><key app="EN" db-id="zaxwaww54wz9pve00075r0ecza0a9dwsf0pw">20</key></foreign-keys><ref-type name="Journal Article">17</ref-type><contributors><authors><author><style face="normal" font="default" size="100%">Peng, Zhenling</style></author><author><style face="normal" font="default" size="100%">Wang, Wenkai</style></author><author><style face="normal" font="default" size="100%">Wei, Hong</style></author><author><style face="normal" font="default" size="100%">Li, Xiaoge</style></author><author><style face="normal" font="default" size="100%">Yang, Jianyi</style></author></authors></contributors><titles><title><style face="normal" font="default" size="100%">Improved protein structure prediction with trRosettaX2, AlphaFold2, and optimized MSAs in CASP15</style></title><secondary-title><style face="normal" font="default" size="100%">Proteins: Structure, Function, and Bioinformatics</style></secondary-title></titles><periodical><full-title><style face="normal" font="default" size="100%">Proteins: Structure, Function, and Bioinformatics</style></full-title></periodical><pages><style face="normal" font="default" size="100%">1704-1711</style></pages><volume><style face="normal" font="default" size="100%">91</style></volume><number><style face="normal" font="default" size="100%">12</style></number><dates><year><style face="normal" font="default" size="100%">2023</style></year></dates><urls></urls><language><style face="normal" font="default" size="100%">en</style></language></record><record><database name="ref.enl" path="D:\work_space\my_works\trX2-D\minor_repairs\ref.enl">ref.enl</database><source-app name="EndNote" version="19.0">EndNote</source-app><rec-number>28</rec-number><foreign-keys><key app="EN" db-id="zaxwaww54wz9pve00075r0ecza0a9dwsf0pw">28</key></foreign-keys><ref-type name="Journal Article">17</ref-type><contributors><authors><author><style face="normal" font="default" size="100%">Prompers, Jeanine J.</style></author><author><style face="normal" font="default" size="100%">Brüschweiler, Rafael</style></author></authors></contributors><titles><title><style face="normal" font="default" size="100%">General Framework for Studying the Dynamics of Folded and Nonfolded Proteins by NMR Relaxation Spectroscopy and MD Simulation</style></title><secondary-title><style face="normal" font="default" size="100%">Journal of the American Chemical Society</style></secondary-title></titles><periodical><full-title><style face="normal" font="default" size="100%">Journal of the American Chemical Society</style></full-title></periodical><pages><style face="normal" font="default" size="100%">4522-4534</style></pages><volume><style face="normal" font="default" size="100%">124</style></volume><number><style face="normal" font="default" size="100%">16</style></number><dates><year><style face="normal" font="default" size="100%">2002</style></year><pub-dates><date><style face="normal" font="default" size="100%">2002/04/01</style></date></pub-dates></dates><publisher><style face="normal" font="default" size="100%">American Chemical Society</style></publisher><isbn><style face="normal" font="default" size="100%">0002-7863</style></isbn><urls><related-urls><url><style face="normal" font="default" size="100%">https://doi.org/10.1021/ja012750u</style></url></related-urls></urls><electronic-resource-num><style face="normal" font="default" size="100%">10.1021/ja012750u</style></electronic-resource-num></record><record><database name="ref.enl" path="D:\work_space\my_works\trX2-D\minor_repairs\ref.enl">ref.enl</database><source-app name="EndNote" version="19.0">EndNote</source-app><rec-number>38</rec-number><foreign-keys><key app="EN" db-id="zaxwaww54wz9pve00075r0ecza0a9dwsf0pw">38</key></foreign-keys><ref-type name="Journal Article">17</ref-type><contributors><authors><author><style face="normal" font="default" size="100%">Remmert, M.</style></author><author><style face="normal" font="default" size="100%">Biegert, A.</style></author><author><style face="normal" font="default" size="100%">Hauser, A.</style></author><author><style face="normal" font="default" size="100%">Söding, J.</style></author></authors></contributors><auth-address><style face="normal" font="default" size="100%">[Soeding, Johannes] Univ Munich, Gene Ctr, Munich, Germany. Univ Munich, Ctr Integrated Prot Sci Munich, Munich, Germany.&#xD;Söding, J (通讯作者)，Univ Munich, Gene Ctr, Munich, Germany.&#xD;soeding@genzentrum.lmu.de</style></auth-address><titles><title><style face="normal" font="default" size="100%">HHblits: lightning-fast iterative protein sequence searching by HMM-HMM alignment</style></title><secondary-title><style face="normal" font="default" size="100%">Nature Methods</style></secondary-title><alt-title><style face="normal" font="default" size="100%">Nat. Methods</style></alt-title></titles><periodical><full-title><style face="normal" font="default" size="100%">Nature Methods</style></full-title></periodical><pages><style face="normal" font="default" size="100%">173-175</style></pages><volume><style face="normal" font="default" size="100%">9</style></volume><number><style face="normal" font="default" size="100%">2</style></number><keywords><keyword><style face="normal" font="default" size="100%">structure prediction</style></keyword><keyword><style face="normal" font="default" size="100%">secondary structure</style></keyword><keyword><style face="normal" font="default" size="100%">homology detection</style></keyword><keyword><style face="normal" font="default" size="100%">database</style></keyword><keyword><style face="normal" font="default" size="100%">models</style></keyword><keyword><style face="normal" font="default" size="100%">Biochemistry &amp; Molecular Biology</style></keyword></keywords><dates><year><style face="normal" font="default" size="100%">2012</style></year><pub-dates><date><style face="normal" font="default" size="100%">Feb</style></date></pub-dates></dates><isbn><style face="normal" font="default" size="100%">1548-7091</style></isbn><accession-num><style face="normal" font="default" size="100%">WOS:000300029600027</style></accession-num><work-type><style face="normal" font="default" size="100%">Article</style></work-type><urls><related-urls><url><style face="normal" font="default" size="100%">&lt;Go to ISI&gt;://WOS:000300029600027</style></url></related-urls></urls><electronic-resource-num><style face="normal" font="default" size="100%">10.1038/nmeth.1818</style></electronic-resource-num><language><style face="normal" font="default" size="100%">English</style></language></record><record><database name="ref.enl" path="D:\work_space\my_works\trX2-D\minor_repairs\ref.enl">ref.enl</database><source-app name="EndNote" version="19.0">EndNote</source-app><rec-number>21</rec-number><foreign-keys><key app="EN" db-id="zaxwaww54wz9pve00075r0ecza0a9dwsf0pw">21</key></foreign-keys><ref-type name="Journal Article">17</ref-type><contributors><authors><author><style face="normal" font="default" size="100%">Saldaño, Tadeo</style></author><author><style face="normal" font="default" size="100%">Escobedo, Nahuel</style></author><author><style face="normal" font="default" size="100%">Marchetti, Julia</style></author><author><style face="normal" font="default" size="100%">Zea, Diego Javier</style></author><author><style face="normal" font="default" size="100%">Mac Donagh, Juan</style></author><author><style face="normal" font="default" size="100%">Velez Rueda, Ana Julia</style></author><author><style face="normal" font="default" size="100%">Gonik, Eduardo</style></author><author><style face="normal" font="default" size="100%">García Melani, Agustina</style></author><author><style face="normal" font="default" size="100%">Novomisky Nechcoff, Julieta</style></author><author><style face="normal" font="default" size="100%">Salas, Martín N.</style></author><author><style face="normal" font="default" size="100%">Peters, Tomás</style></author><author><style face="normal" font="default" size="100%">Demitroff, Nicolás</style></author><author><style face="normal" font="default" size="100%">Fernandez Alberti, Sebastian</style></author><author><style face="normal" font="default" size="100%">Palopoli, Nicolas</style></author><author><style face="normal" font="default" size="100%">Fornasari, Maria Silvina</style></author><author><style face="normal" font="default" size="100%">Parisi, Gustavo</style></author></authors></contributors><titles><title><style face="normal" font="default" size="100%">Impact of protein conformational diversity on AlphaFold predictions</style></title><secondary-title><style face="normal" font="default" size="100%">Bioinformatics</style></secondary-title></titles><periodical><full-title><style face="normal" font="default" size="100%">Bioinformatics</style></full-title></periodical><pages><style face="normal" font="default" size="100%">2742-2748</style></pages><volume><style face="normal" font="default" size="100%">38</style></volume><number><style face="normal" font="default" size="100%">10</style></number><dates><year><style face="normal" font="default" size="100%">2022</style></year></dates><urls></urls><language><style face="normal" font="default" size="100%">en</style></language></record><record><database name="ref.enl" path="D:\work_space\my_works\trX2-D\minor_repairs\ref.enl">ref.enl</database><source-app name="EndNote" version="19.0">EndNote</source-app><rec-number>26</rec-number><foreign-keys><key app="EN" db-id="zaxwaww54wz9pve00075r0ecza0a9dwsf0pw">26</key></foreign-keys><ref-type name="Journal Article">17</ref-type><contributors><authors><author><style face="normal" font="default" size="100%">Schafer, Joseph W.</style></author><author><style face="normal" font="default" size="100%">Lee, Myeongsang</style></author><author><style face="normal" font="default" size="100%">Chakravarty, Devlina</style></author><author><style face="normal" font="default" size="100%">Thole, Joseph F.</style></author><author><style face="normal" font="default" size="100%">Chen, Ethan A.</style></author><author><style face="normal" font="default" size="100%">Porter, Lauren L.</style></author></authors></contributors><titles><title><style face="normal" font="default" size="100%">Sequence clustering confounds AlphaFold2</style></title><secondary-title><style face="normal" font="default" size="100%">Nature</style></secondary-title></titles><periodical><full-title><style face="normal" font="default" size="100%">Nature</style></full-title><abbr-1><style face="normal" font="default" size="100%">Nature</style></abbr-1></periodical><pages><style face="normal" font="default" size="100%">E8-E12</style></pages><volume><style face="normal" font="default" size="100%">638</style></volume><number><style face="normal" font="default" size="100%">8051</style></number><dates><year><style face="normal" font="default" size="100%">2025</style></year><pub-dates><date><style face="normal" font="default" size="100%">2025/02/01</style></date></pub-dates></dates><isbn><style face="normal" font="default" size="100%">1476-4687</style></isbn><urls><related-urls><url><style face="normal" font="default" size="100%">https://doi.org/10.1038/s41586-024-08267-2</style></url></related-urls></urls><electronic-resource-num><style face="normal" font="default" size="100%">10.1038/s41586-024-08267-2</style></electronic-resource-num></record><record><database name="ref.enl" path="D:\work_space\my_works\trX2-D\minor_repairs\ref.enl">ref.enl</database><source-app name="EndNote" version="19.0">EndNote</source-app><rec-number>54</rec-number><foreign-keys><key app="EN" db-id="zaxwaww54wz9pve00075r0ecza0a9dwsf0pw">54</key></foreign-keys><ref-type name="Journal Article">17</ref-type><contributors><authors><author><style face="normal" font="default" size="100%">Schwieters, Charles D</style></author><author><style face="normal" font="default" size="100%">Kuszewski, John J</style></author><author><style face="normal" font="default" size="100%">Clore, G Marius %J Progress in nuclear magnetic resonance spectroscopy</style></author></authors></contributors><titles><title><style face="normal" font="default" size="100%">Using Xplor–NIH for NMR molecular structure determination</style></title></titles><pages><style face="normal" font="default" size="100%">47-62</style></pages><volume><style face="normal" font="default" size="100%">48</style></volume><number><style face="normal" font="default" size="100%">1</style></number><dates><year><style face="normal" font="default" size="100%">2006</style></year></dates><isbn><style face="normal" font="default" size="100%">0079-6565</style></isbn><urls></urls></record><record><database name="ref.enl" path="D:\work_space\my_works\trX2-D\minor_repairs\ref.enl">ref.enl</database><source-app name="EndNote" version="19.0">EndNote</source-app><rec-number>53</rec-number><foreign-keys><key app="EN" db-id="zaxwaww54wz9pve00075r0ecza0a9dwsf0pw">53</key></foreign-keys><ref-type name="Journal Article">17</ref-type><contributors><authors><author><style face="normal" font="default" size="100%">Schwieters, Charles D</style></author><author><style face="normal" font="default" size="100%">Kuszewski, John J</style></author><author><style face="normal" font="default" size="100%">Tjandra, Nico</style></author><author><style face="normal" font="default" size="100%">Clore, G Marius %J Journal of magnetic resonance</style></author></authors></contributors><titles><title><style face="normal" font="default" size="100%">The Xplor-NIH NMR molecular structure determination package</style></title></titles><pages><style face="normal" font="default" size="100%">65-73</style></pages><volume><style face="normal" font="default" size="100%">160</style></volume><number><style face="normal" font="default" size="100%">1</style></number><dates><year><style face="normal" font="default" size="100%">2003</style></year></dates><isbn><style face="normal" font="default" size="100%">1090-7807</style></isbn><urls></urls></record><record><database name="ref.enl" path="D:\work_space\my_works\trX2-D\minor_repairs\ref.enl">ref.enl</database><source-app name="EndNote" version="19.0">EndNote</source-app><rec-number>24</rec-number><foreign-keys><key app="EN" db-id="zaxwaww54wz9pve00075r0ecza0a9dwsf0pw">24</key></foreign-keys><ref-type name="Journal Article">17</ref-type><contributors><authors><author><style face="normal" font="default" size="100%">Shumilin, Igor A.</style></author><author><style face="normal" font="default" size="100%">Bauerle, Ronald</style></author><author><style face="normal" font="default" size="100%">Wu, Jing</style></author><author><style face="normal" font="default" size="100%">Woodard, Ronald W.</style></author><author><style face="normal" font="default" size="100%">Kretsinger, Robert H.</style></author></authors></contributors><titles><title><style face="normal" font="default" size="100%">Crystal Structure of the Reaction Complex of 3-Deoxy-d-arabino-heptulosonate-7-phosphate Synthase from Thermotoga maritima Refines the Catalytic Mechanism and Indicates a New Mechanism of Allosteric Regulation</style></title><secondary-title><style face="normal" font="default" size="100%">Journal of Molecular Biology</style></secondary-title></titles><periodical><full-title><style face="normal" font="default" size="100%">Journal of Molecular Biology</style></full-title></periodical><pages><style face="normal" font="default" size="100%">455-466</style></pages><volume><style face="normal" font="default" size="100%">341</style></volume><number><style face="normal" font="default" size="100%">2</style></number><keywords><keyword><style face="normal" font="default" size="100%">DAHPS</style></keyword><keyword><style face="normal" font="default" size="100%">KDOPS</style></keyword><keyword><style face="normal" font="default" size="100%">aromatic biosynthesis</style></keyword><keyword><style face="normal" font="default" size="100%">allosteric regulation</style></keyword><keyword><style face="normal" font="default" size="100%">X-ray diffraction</style></keyword></keywords><dates><year><style face="normal" font="default" size="100%">2004</style></year><pub-dates><date><style face="normal" font="default" size="100%">2004/08/06/</style></date></pub-dates></dates><isbn><style face="normal" font="default" size="100%">0022-2836</style></isbn><label><style face="normal" font="default" size="100%">1RZM</style></label><urls><related-urls><url><style face="normal" font="default" size="100%">https://www.sciencedirect.com/science/article/pii/S0022283604007314</style></url></related-urls></urls><electronic-resource-num><style face="normal" font="default" size="100%">https://doi.org/10.1016/j.jmb.2004.05.077</style></electronic-resource-num></record><record><database name="ref.enl" path="D:\work_space\my_works\trX2-D\minor_repairs\ref.enl">ref.enl</database><source-app name="EndNote" version="19.0">EndNote</source-app><rec-number>37</rec-number><foreign-keys><key app="EN" db-id="zaxwaww54wz9pve00075r0ecza0a9dwsf0pw">37</key></foreign-keys><ref-type name="Journal Article">17</ref-type><contributors><authors><author><style face="normal" font="default" size="100%">Steinegger, M.</style></author><author><style face="normal" font="default" size="100%">Meier, M.</style></author><author><style face="normal" font="default" size="100%">Mirdita, M.</style></author><author><style face="normal" font="default" size="100%">Vöhringer, H.</style></author><author><style face="normal" font="default" size="100%">Haunsberger, S. J.</style></author><author><style face="normal" font="default" size="100%">Söding, J.</style></author></authors></contributors><auth-address><style face="normal" font="default" size="100%">[Steinegger, Martin; Meier, Markus; Mirdita, Milot; Voehringer, Harald; Soeding, Johannes] Max Planck Inst Biophys Chem, Quantitat &amp; Computat Biol Grp, Fassberg 11, D-81379 Munich, Germany. [Steinegger, Martin] Johns Hopkins Sch Med, McKusick Nathans Inst Genet Med, Ctr Computat Biol, Baltimore, MD USA. [Voehringer, Harald] European Bioinformat Inst, Cambridge CB10 1SD, England. [Haunsberger, Stephan J.] Royal Coll Surg, Dublin D02 YN77, Ireland. European Molecular Biology Laboratory (EMBL); Royal College of Surgeons - Ireland&#xD;Söding, J (通讯作者)，Max Planck Inst Biophys Chem, Quantitat &amp; Computat Biol Grp, Fassberg 11, D-81379 Munich, Germany.&#xD;soeding@mpibpc.mpg.de</style></auth-address><titles><title><style face="normal" font="default" size="100%">HH-suite3 for fast remote homology detection and deep protein annotation</style></title><secondary-title><style face="normal" font="default" size="100%">Bmc Bioinformatics</style></secondary-title><alt-title><style face="normal" font="default" size="100%">BMC Bioinformatics</style></alt-title></titles><periodical><full-title><style face="normal" font="default" size="100%">Bmc Bioinformatics</style></full-title><abbr-1><style face="normal" font="default" size="100%">BMC Bioinformatics</style></abbr-1></periodical><alt-periodical><full-title><style face="normal" font="default" size="100%">Bmc Bioinformatics</style></full-title><abbr-1><style face="normal" font="default" size="100%">BMC Bioinformatics</style></abbr-1></alt-periodical><pages><style face="normal" font="default" size="100%">15</style></pages><volume><style face="normal" font="default" size="100%">20</style></volume><number><style face="normal" font="default" size="100%">1</style></number><keywords><keyword><style face="normal" font="default" size="100%">Homology detection</style></keyword><keyword><style face="normal" font="default" size="100%">Sequence search</style></keyword><keyword><style face="normal" font="default" size="100%">Protein alignment</style></keyword><keyword><style face="normal" font="default" size="100%">Algorithm</style></keyword><keyword><style face="normal" font="default" size="100%">Profile HMM</style></keyword><keyword><style face="normal" font="default" size="100%">SIMD</style></keyword><keyword><style face="normal" font="default" size="100%">Functional annotation</style></keyword><keyword><style face="normal" font="default" size="100%">speed-up</style></keyword><keyword><style face="normal" font="default" size="100%">database</style></keyword><keyword><style face="normal" font="default" size="100%">recognition</style></keyword><keyword><style face="normal" font="default" size="100%">search</style></keyword><keyword><style face="normal" font="default" size="100%">Biochemistry &amp; Molecular Biology</style></keyword><keyword><style face="normal" font="default" size="100%">Biotechnology &amp; Applied Microbiology</style></keyword><keyword><style face="normal" font="default" size="100%">Mathematical &amp; Computational Biology</style></keyword></keywords><dates><year><style face="normal" font="default" size="100%">2019</style></year><pub-dates><date><style face="normal" font="default" size="100%">Sep</style></date></pub-dates></dates><isbn><style face="normal" font="default" size="100%">1471-2105</style></isbn><accession-num><style face="normal" font="default" size="100%">WOS:000485981200004</style></accession-num><work-type><style face="normal" font="default" size="100%">Article</style></work-type><urls><related-urls><url><style face="normal" font="default" size="100%">&lt;Go to ISI&gt;://WOS:000485981200004</style></url></related-urls></urls><custom7><style face="normal" font="default" size="100%">473</style></custom7><electronic-resource-num><style face="normal" font="default" size="100%">10.1186/s12859-019-3019-7</style></electronic-resource-num><language><style face="normal" font="default" size="100%">English</style></language></record><record><database name="ref.enl" path="D:\work_space\my_works\trX2-D\minor_repairs\ref.enl">ref.enl</database><source-app name="EndNote" version="19.0">EndNote</source-app><rec-number>50</rec-number><foreign-keys><key app="EN" db-id="zaxwaww54wz9pve00075r0ecza0a9dwsf0pw">50</key></foreign-keys><ref-type name="Journal Article">17</ref-type><contributors><authors><author><style face="normal" font="default" size="100%">Steinegger, Martin</style></author><author><style face="normal" font="default" size="100%">Söding, Johannes</style></author></authors></contributors><titles><title><style face="normal" font="default" size="100%">MMseqs2 enables sensitive protein sequence searching for the analysis of massive data sets</style></title><secondary-title><style face="normal" font="default" size="100%">Nature Biotechnology</style></secondary-title></titles><periodical><full-title><style face="normal" font="default" size="100%">Nature Biotechnology</style></full-title></periodical><pages><style face="normal" font="default" size="100%">1026-1028</style></pages><volume><style face="normal" font="default" size="100%">35</style></volume><number><style face="normal" font="default" size="100%">11</style></number><dates><year><style face="normal" font="default" size="100%">2017</style></year><pub-dates><date><style face="normal" font="default" size="100%">2017/11/01</style></date></pub-dates></dates><isbn><style face="normal" font="default" size="100%">1546-1696</style></isbn><label><style face="normal" font="default" size="100%">mmseq2</style></label><urls><related-urls><url><style face="normal" font="default" size="100%">https://doi.org/10.1038/nbt.3988</style></url></related-urls></urls><electronic-resource-num><style face="normal" font="default" size="100%">10.1038/nbt.3988</style></electronic-resource-num></record><record><database name="ref.enl" path="D:\work_space\my_works\trX2-D\minor_repairs\ref.enl">ref.enl</database><source-app name="EndNote" version="19.0">EndNote</source-app><rec-number>7</rec-number><foreign-keys><key app="EN" db-id="zaxwaww54wz9pve00075r0ecza0a9dwsf0pw">7</key></foreign-keys><ref-type name="Journal Article">17</ref-type><contributors><authors><author><style face="normal" font="default" size="100%">Su, Hong</style></author><author><style face="normal" font="default" size="100%">Wang, Wenkai</style></author><author><style face="normal" font="default" size="100%">Du, Zongyang</style></author><author><style face="normal" font="default" size="100%">Peng, Zhenling</style></author><author><style face="normal" font="default" size="100%">Gao, Shang-Hua</style></author><author><style face="normal" font="default" size="100%">Cheng, Ming-Ming</style></author><author><style face="normal" font="default" size="100%">Yang, Jianyi</style></author></authors></contributors><titles><title><style face="normal" font="default" size="100%">Improved Protein Structure Prediction Using a New Multi-Scale Network and Homologous Templates</style></title><secondary-title><style face="normal" font="default" size="100%">Advanced Science</style></secondary-title></titles><periodical><full-title><style face="normal" font="default" size="100%">Advanced Science</style></full-title></periodical><pages><style face="normal" font="default" size="100%">2102592</style></pages><volume><style face="normal" font="default" size="100%">8</style></volume><number><style face="normal" font="default" size="100%">24</style></number><keywords><keyword><style face="normal" font="default" size="100%">deep learning</style></keyword><keyword><style face="normal" font="default" size="100%">homology modeling</style></keyword><keyword><style face="normal" font="default" size="100%">protein structure prediction</style></keyword></keywords><dates><year><style face="normal" font="default" size="100%">2021</style></year><pub-dates><date><style face="normal" font="default" size="100%">2021/12/01</style></date></pub-dates></dates><publisher><style face="normal" font="default" size="100%">John Wiley &amp; Sons, Ltd</style></publisher><isbn><style face="normal" font="default" size="100%">2198-3844</style></isbn><urls><related-urls><url><style face="normal" font="default" size="100%">https://doi.org/10.1002/advs.202102592</style></url></related-urls></urls><electronic-resource-num><style face="normal" font="default" size="100%">https://doi.org/10.1002/advs.202102592</style></electronic-resource-num><access-date><style face="normal" font="default" size="100%">2026/01/10</style></access-date></record><record><database name="ref.enl" path="D:\work_space\my_works\trX2-D\minor_repairs\ref.enl">ref.enl</database><source-app name="EndNote" version="19.0">EndNote</source-app><rec-number>31</rec-number><foreign-keys><key app="EN" db-id="zaxwaww54wz9pve00075r0ecza0a9dwsf0pw">31</key></foreign-keys><ref-type name="Journal Article">17</ref-type><contributors><authors><author><style face="normal" font="default" size="100%">Tjandra, Nico</style></author><author><style face="normal" font="default" size="100%">Bax, Ad</style></author></authors></contributors><titles><title><style face="normal" font="default" size="100%">Direct Measurement of Distances and Angles in Biomolecules by NMR in a Dilute Liquid Crystalline Medium</style></title><secondary-title><style face="normal" font="default" size="100%">Science</style></secondary-title></titles><periodical><full-title><style face="normal" font="default" size="100%">Science</style></full-title></periodical><pages><style face="normal" font="default" size="100%">1111-1114</style></pages><volume><style face="normal" font="default" size="100%">278</style></volume><number><style face="normal" font="default" size="100%">5340</style></number><dates><year><style face="normal" font="default" size="100%">1997</style></year><pub-dates><date><style face="normal" font="default" size="100%">1997/11/07</style></date></pub-dates></dates><publisher><style face="normal" font="default" size="100%">American Association for the Advancement of Science</style></publisher><urls><related-urls><url><style face="normal" font="default" size="100%">https://doi.org/10.1126/science.278.5340.1111</style></url></related-urls></urls><electronic-resource-num><style face="normal" font="default" size="100%">10.1126/science.278.5340.1111</style></electronic-resource-num><access-date><style face="normal" font="default" size="100%">2026/01/10</style></access-date></record><record><database name="ref.enl" path="D:\work_space\my_works\trX2-D\minor_repairs\ref.enl">ref.enl</database><source-app name="EndNote" version="19.0">EndNote</source-app><rec-number>27</rec-number><foreign-keys><key app="EN" db-id="zaxwaww54wz9pve00075r0ecza0a9dwsf0pw">27</key></foreign-keys><ref-type name="Journal Article">17</ref-type><contributors><authors><author><style face="normal" font="default" size="100%">Wallner, Björn</style></author></authors></contributors><titles><title><style face="normal" font="default" size="100%">AFsample: improving multimer prediction with AlphaFold using massive sampling</style></title><secondary-title><style face="normal" font="default" size="100%">Bioinformatics</style></secondary-title></titles><periodical><full-title><style face="normal" font="default" size="100%">Bioinformatics</style></full-title></periodical><volume><style face="normal" font="default" size="100%">39</style></volume><number><style face="normal" font="default" size="100%">9</style></number><dates><year><style face="normal" font="default" size="100%">2023</style></year></dates><isbn><style face="normal" font="default" size="100%">1367-4811</style></isbn><urls><related-urls><url><style face="normal" font="default" size="100%">https://doi.org/10.1093/bioinformatics/btad573</style></url></related-urls></urls><custom1><style face="normal" font="default" size="100%">btad573 %J Bioinformatics</style></custom1><electronic-resource-num><style face="normal" font="default" size="100%">10.1093/bioinformatics/btad573</style></electronic-resource-num><access-date><style face="normal" font="default" size="100%">12/16/2025</style></access-date></record><record><database name="ref.enl" path="D:\work_space\my_works\trX2-D\minor_repairs\ref.enl">ref.enl</database><source-app name="EndNote" version="19.0">EndNote</source-app><rec-number>8</rec-number><foreign-keys><key app="EN" db-id="zaxwaww54wz9pve00075r0ecza0a9dwsf0pw">8</key></foreign-keys><ref-type name="Journal Article">17</ref-type><contributors><authors><author><style face="normal" font="default" size="100%">Wang, W.</style></author><author><style face="normal" font="default" size="100%">Peng, Z.</style></author><author><style face="normal" font="default" size="100%">Yang, J.</style></author></authors></contributors><auth-address><style face="normal" font="default" size="100%">School of Mathematical Sciences, Nankai University, Tianjin, China.&#xD;Ministry of Education Frontiers Science Center for Nonlinear Expectations, Research Center for Mathematics and Interdisciplinary Sciences, Shandong University, Qingdao, China.&#xD;Ministry of Education Frontiers Science Center for Nonlinear Expectations, Research Center for Mathematics and Interdisciplinary Sciences, Shandong University, Qingdao, China. yangjy@sdu.edu.cn.</style></auth-address><titles><title><style face="normal" font="default" size="100%">Single-sequence protein structure prediction using supervised transformer protein language models</style></title><secondary-title><style face="normal" font="default" size="100%">Nat Comput Sci</style></secondary-title></titles><periodical><full-title><style face="normal" font="default" size="100%">Nat Comput Sci</style></full-title></periodical><pages><style face="normal" font="default" size="100%">804-814</style></pages><volume><style face="normal" font="default" size="100%">2</style></volume><number><style face="normal" font="default" size="100%">12</style></number><edition><style face="normal" font="default" size="100%">2022/12/01</style></edition><keywords><keyword><style face="normal" font="default" size="100%">Humans</style></keyword><keyword><style face="normal" font="default" size="100%">*Algorithms</style></keyword><keyword><style face="normal" font="default" size="100%">*Benchmarking</style></keyword><keyword><style face="normal" font="default" size="100%">Distillation</style></keyword><keyword><style face="normal" font="default" size="100%">Electric Power Supplies</style></keyword><keyword><style face="normal" font="default" size="100%">Language</style></keyword></keywords><dates><year><style face="normal" font="default" size="100%">2022</style></year><pub-dates><date><style face="normal" font="default" size="100%">Dec</style></date></pub-dates></dates><isbn><style face="normal" font="default" size="100%">2662-8457 (Electronic)&#xD;2662-8457 (Linking)</style></isbn><accession-num><style face="normal" font="default" size="100%">38177395</style></accession-num><urls><related-urls><url><style face="normal" font="default" size="100%">https://www.ncbi.nlm.nih.gov/pubmed/38177395</style></url></related-urls></urls><electronic-resource-num><style face="normal" font="default" size="100%">10.1038/s43588-022-00373-3</style></electronic-resource-num><language><style face="normal" font="default" size="100%">en</style></language></record><record><database name="ref.enl" path="D:\work_space\my_works\trX2-D\minor_repairs\ref.enl">ref.enl</database><source-app name="EndNote" version="19.0">EndNote</source-app><rec-number>44</rec-number><foreign-keys><key app="EN" db-id="zaxwaww54wz9pve00075r0ecza0a9dwsf0pw">44</key></foreign-keys><ref-type name="Journal Article">17</ref-type><contributors><authors><author><style face="normal" font="default" size="100%">Wang, Yan</style></author><author><style face="normal" font="default" size="100%">Wang, Lihao</style></author><author><style face="normal" font="default" size="100%">Shen, Yuning</style></author><author><style face="normal" font="default" size="100%">Wang, Yiqun</style></author><author><style face="normal" font="default" size="100%">Yuan, Huizhuo</style></author><author><style face="normal" font="default" size="100%">Wu, Yue</style></author><author><style face="normal" font="default" size="100%">Gu, Quanquan</style></author></authors></contributors><titles><title><style face="normal" font="default" size="100%">Protein Conformation Generation via Force-Guided SE(3) Diffusion Models</style></title><secondary-title><style face="normal" font="default" size="100%">arXiv e-prints</style></secondary-title></titles><periodical><full-title><style face="normal" font="default" size="100%">arXiv e-prints</style></full-title></periodical><pages><style face="normal" font="default" size="100%">arXiv:2403.14088</style></pages><keywords><keyword><style face="normal" font="default" size="100%">Quantitative Biology - Biomolecules</style></keyword><keyword><style face="normal" font="default" size="100%">Computer Science - Machine Learning</style></keyword></keywords><dates><year><style face="normal" font="default" size="100%">2024</style></year></dates><urls><related-urls><url><style face="normal" font="default" size="100%">https://ui.adsabs.harvard.edu/abs/2024arXiv240314088W</style></url></related-urls></urls><custom1><style face="normal" font="default" size="100%">eprint: arXiv:2403.14088</style></custom1><electronic-resource-num><style face="normal" font="default" size="100%">10.48550/arXiv.2403.14088</style></electronic-resource-num></record><record><database name="ref.enl" path="D:\work_space\my_works\trX2-D\minor_repairs\ref.enl">ref.enl</database><source-app name="EndNote" version="19.0">EndNote</source-app><rec-number>15</rec-number><foreign-keys><key app="EN" db-id="zaxwaww54wz9pve00075r0ecza0a9dwsf0pw">15</key></foreign-keys><ref-type name="Journal Article">17</ref-type><contributors><authors><author><style face="normal" font="default" size="100%">Wayment-Steele, H. K.</style></author><author><style face="normal" font="default" size="100%">Ojoawo, A.</style></author><author><style face="normal" font="default" size="100%">Otten, R.</style></author><author><style face="normal" font="default" size="100%">Apitz, J. M.</style></author><author><style face="normal" font="default" size="100%">Pitsawong, W.</style></author><author><style face="normal" font="default" size="100%">Homberger, M.</style></author><author><style face="normal" font="default" size="100%">Ovchinnikov, S.</style></author><author><style face="normal" font="default" size="100%">Colwell, L.</style></author><author><style face="normal" font="default" size="100%">Kern, D.</style></author></authors></contributors><auth-address><style face="normal" font="default" size="100%">Department of Biochemistry, Brandeis University and Howard Hughes Medical Institute, Waltham, MA, USA.&#xD;Treeline Biosciences, Watertown, MA, USA.&#xD;Biomolecular Discovery, Relay Therapeutics, Cambridge, MA, USA.&#xD;Center for Systems Biology, Harvard University, Cambridge, MA, USA.&#xD;Google Research, Cambridge, MA, USA.&#xD;Cambridge University, Cambridge, UK.&#xD;Department of Biochemistry, Brandeis University and Howard Hughes Medical Institute, Waltham, MA, USA. dkern@brandeis.edu.</style></auth-address><titles><title><style face="normal" font="default" size="100%">Predicting multiple conformations via sequence clustering and AlphaFold2</style></title><secondary-title><style face="normal" font="default" size="100%">Nature</style></secondary-title></titles><periodical><full-title><style face="normal" font="default" size="100%">Nature</style></full-title><abbr-1><style face="normal" font="default" size="100%">Nature</style></abbr-1></periodical><pages><style face="normal" font="default" size="100%">832-839</style></pages><volume><style face="normal" font="default" size="100%">625</style></volume><number><style face="normal" font="default" size="100%">7996</style></number><edition><style face="normal" font="default" size="100%">2023/11/14</style></edition><keywords><keyword><style face="normal" font="default" size="100%">*Cluster Analysis</style></keyword><keyword><style face="normal" font="default" size="100%">Mutation</style></keyword><keyword><style face="normal" font="default" size="100%">*Protein Conformation</style></keyword><keyword><style face="normal" font="default" size="100%">*Proteins/chemistry/genetics/metabolism</style></keyword><keyword><style face="normal" font="default" size="100%">*Sequence Alignment</style></keyword><keyword><style face="normal" font="default" size="100%">*Machine Learning</style></keyword><keyword><style face="normal" font="default" size="100%">Rhodobacter sphaeroides</style></keyword><keyword><style face="normal" font="default" size="100%">Bacterial Proteins/chemistry/metabolism</style></keyword><keyword><style face="normal" font="default" size="100%">*Protein Folding</style></keyword></keywords><dates><year><style face="normal" font="default" size="100%">2024</style></year><pub-dates><date><style face="normal" font="default" size="100%">Jan</style></date></pub-dates></dates><isbn><style face="normal" font="default" size="100%">1476-4687 (Electronic)&#xD;0028-0836 (Print)&#xD;0028-0836 (Linking)</style></isbn><accession-num><style face="normal" font="default" size="100%">37956700</style></accession-num><urls><related-urls><url><style face="normal" font="default" size="100%">https://www.ncbi.nlm.nih.gov/pubmed/37956700</style></url></related-urls></urls><custom2><style face="normal" font="default" size="100%">PMC10808063 authors declare no competing interests.</style></custom2><electronic-resource-num><style face="normal" font="default" size="100%">10.1038/s41586-023-06832-9</style></electronic-resource-num><language><style face="normal" font="default" size="100%">en</style></language></record><record><database name="ref.enl" path="D:\work_space\my_works\trX2-D\minor_repairs\ref.enl">ref.enl</database><source-app name="EndNote" version="19.0">EndNote</source-app><rec-number>5</rec-number><foreign-keys><key app="EN" db-id="zaxwaww54wz9pve00075r0ecza0a9dwsf0pw">5</key></foreign-keys><ref-type name="Journal Article">17</ref-type><contributors><authors><author><style face="normal" font="default" size="100%">Yang, J.</style></author><author><style face="normal" font="default" size="100%">Anishchenko, I.</style></author><author><style face="normal" font="default" size="100%">Park, H.</style></author><author><style face="normal" font="default" size="100%">Peng, Z.</style></author><author><style face="normal" font="default" size="100%">Ovchinnikov, S.</style></author><author><style face="normal" font="default" size="100%">Baker, D.</style></author></authors></contributors><auth-address><style face="normal" font="default" size="100%">School of Mathematical Sciences, Nankai University, 300071 Tianjin, China.&#xD;Department of Biochemistry, University of Washington, Seattle, WA 98105.&#xD;Institute for Protein Design, University of Washington, Seattle, WA 98105.&#xD;Center for Applied Mathematics, Tianjin University, 300072 Tianjin, China.&#xD;John Harvard Distinguished Science Fellowship Program, Harvard University, Cambridge, MA 02138.&#xD;Department of Biochemistry, University of Washington, Seattle, WA 98105; dabaker@uw.edu.&#xD;Howard Hughes Medical Institute, University of Washington, Seattle, WA 98105.</style></auth-address><titles><title><style face="normal" font="default" size="100%">Improved protein structure prediction using predicted interresidue orientations</style></title><secondary-title><style face="normal" font="default" size="100%">Proc Natl Acad Sci U S A</style></secondary-title></titles><periodical><full-title><style face="normal" font="default" size="100%">Proc Natl Acad Sci U S A</style></full-title></periodical><pages><style face="normal" font="default" size="100%">1496-1503</style></pages><volume><style face="normal" font="default" size="100%">117</style></volume><number><style face="normal" font="default" size="100%">3</style></number><edition><style face="normal" font="default" size="100%">2020/01/04</style></edition><keywords><keyword><style face="normal" font="default" size="100%">Animals</style></keyword><keyword><style face="normal" font="default" size="100%">Deep Learning</style></keyword><keyword><style face="normal" font="default" size="100%">Humans</style></keyword><keyword><style face="normal" font="default" size="100%">*Protein Conformation</style></keyword><keyword><style face="normal" font="default" size="100%">Sequence Analysis, Protein/*methods</style></keyword><keyword><style face="normal" font="default" size="100%">*Software</style></keyword><keyword><style face="normal" font="default" size="100%">protein contact prediction</style></keyword><keyword><style face="normal" font="default" size="100%">protein structure prediction</style></keyword></keywords><dates><year><style face="normal" font="default" size="100%">2020</style></year><pub-dates><date><style face="normal" font="default" size="100%">Jan 21</style></date></pub-dates></dates><isbn><style face="normal" font="default" size="100%">1091-6490 (Electronic)&#xD;0027-8424 (Print)&#xD;0027-8424 (Linking)</style></isbn><accession-num><style face="normal" font="default" size="100%">31896580</style></accession-num><urls><related-urls><url><style face="normal" font="default" size="100%">https://www.ncbi.nlm.nih.gov/pubmed/31896580</style></url></related-urls></urls><custom2><style face="normal" font="default" size="100%">PMC6983395</style></custom2><electronic-resource-num><style face="normal" font="default" size="100%">10.1073/pnas.1914677117</style></electronic-resource-num><language><style face="normal" font="default" size="100%">en</style></language></record><record><database name="ref.enl" path="D:\work_space\my_works\trX2-D\minor_repairs\ref.enl">ref.enl</database><source-app name="EndNote" version="19.0">EndNote</source-app><rec-number>51</rec-number><foreign-keys><key app="EN" db-id="zaxwaww54wz9pve00075r0ecza0a9dwsf0pw">51</key></foreign-keys><ref-type name="Journal Article">17</ref-type><contributors><authors><author><style face="normal" font="default" size="100%">Zhang, Y.</style></author><author><style face="normal" font="default" size="100%">Skolnick, J.</style></author></authors></contributors><auth-address><style face="normal" font="default" size="100%">Center of Excellence in Bioinformatics, University at Buffalo, Buffalo, New York 14203, USA.</style></auth-address><titles><title><style face="normal" font="default" size="100%">Scoring function for automated assessment of protein structure template quality</style></title><secondary-title><style face="normal" font="default" size="100%">Proteins</style></secondary-title><alt-title><style face="normal" font="default" size="100%">Proteins</style></alt-title></titles><periodical><full-title><style face="normal" font="default" size="100%">Proteins</style></full-title><abbr-1><style face="normal" font="default" size="100%">Proteins</style></abbr-1></periodical><alt-periodical><full-title><style face="normal" font="default" size="100%">Proteins</style></full-title><abbr-1><style face="normal" font="default" size="100%">Proteins</style></abbr-1></alt-periodical><pages><style face="normal" font="default" size="100%">702-10</style></pages><volume><style face="normal" font="default" size="100%">57</style></volume><number><style face="normal" font="default" size="100%">4</style></number><edition><style face="normal" font="default" size="100%">2004/10/12</style></edition><keywords><keyword><style face="normal" font="default" size="100%">Automation</style></keyword><keyword><style face="normal" font="default" size="100%">Benchmarking</style></keyword><keyword><style face="normal" font="default" size="100%">Computational Biology/*methods</style></keyword><keyword><style face="normal" font="default" size="100%">Databases, Protein</style></keyword><keyword><style face="normal" font="default" size="100%">Models, Molecular</style></keyword><keyword><style face="normal" font="default" size="100%">Protein Folding</style></keyword><keyword><style face="normal" font="default" size="100%">Protein Structure, Tertiary</style></keyword><keyword><style face="normal" font="default" size="100%">Proteins/*chemistry</style></keyword><keyword><style face="normal" font="default" size="100%">Sequence Alignment</style></keyword><keyword><style face="normal" font="default" size="100%">Structural Homology, Protein</style></keyword></keywords><dates><year><style face="normal" font="default" size="100%">2004</style></year><pub-dates><date><style face="normal" font="default" size="100%">Dec 1</style></date></pub-dates></dates><isbn><style face="normal" font="default" size="100%">0887-3585</style></isbn><accession-num><style face="normal" font="default" size="100%">15476259</style></accession-num><label><style face="normal" font="default" size="100%">TMscore</style></label><urls></urls><electronic-resource-num><style face="normal" font="default" size="100%">10.1002/prot.20264</style></electronic-resource-num><remote-database-provider><style face="normal" font="default" size="100%">NLM</style></remote-database-provider><language><style face="normal" font="default" size="100%">eng</style></language></record><record><database name="ref.enl" path="D:\work_space\my_works\trX2-D\minor_repairs\ref.enl">ref.enl</database><source-app name="EndNote" version="19.0">EndNote</source-app><rec-number>46</rec-number><foreign-keys><key app="EN" db-id="zaxwaww54wz9pve00075r0ecza0a9dwsf0pw">46</key></foreign-keys><ref-type name="Journal Article">17</ref-type><contributors><authors><author><style face="normal" font="default" size="100%">Zhao, Kailong</style></author><author><style face="normal" font="default" size="100%">Zhao, Pengxin</style></author><author><style face="normal" font="default" size="100%">Wang, Suhui</style></author><author><style face="normal" font="default" size="100%">Xia, Yuhao</style></author><author><style face="normal" font="default" size="100%">Zhang, Guijun</style></author></authors></contributors><titles><title><style face="normal" font="default" size="100%">FoldPAthreader: predicting protein folding pathway using a novel folding force field model derived from known protein universe</style></title><secondary-title><style face="normal" font="default" size="100%">Genome Biology</style></secondary-title></titles><periodical><full-title><style face="normal" font="default" size="100%">Genome Biology</style></full-title></periodical><pages><style face="normal" font="default" size="100%">152</style></pages><volume><style face="normal" font="default" size="100%">25</style></volume><number><style face="normal" font="default" size="100%">1</style></number><dates><year><style face="normal" font="default" size="100%">2024</style></year><pub-dates><date><style face="normal" font="default" size="100%">2024/06/11</style></date></pub-dates></dates><isbn><style face="normal" font="default" size="100%">1474-760X</style></isbn><urls><related-urls><url><style face="normal" font="default" size="100%">https://doi.org/10.1186/s13059-024-03291-x</style></url></related-urls></urls><electronic-resource-num><style face="normal" font="default" size="100%">10.1186/s13059-024-03291-x</style></electronic-resource-num></record><record><database name="ref.enl" path="D:\work_space\my_works\trX2-D\minor_repairs\ref.enl">ref.enl</database><source-app name="EndNote" version="19.0">EndNote</source-app><rec-number>45</rec-number><foreign-keys><key app="EN" db-id="zaxwaww54wz9pve00075r0ecza0a9dwsf0pw">45</key></foreign-keys><ref-type name="Journal Article">17</ref-type><contributors><authors><author><style face="normal" font="default" size="100%">Zheng, Shuxin</style></author><author><style face="normal" font="default" size="100%">He, Jiyan</style></author><author><style face="normal" font="default" size="100%">Liu, Chang</style></author><author><style face="normal" font="default" size="100%">Shi, Yu</style></author><author><style face="normal" font="default" size="100%">Lu, Ziheng</style></author><author><style face="normal" font="default" size="100%">Feng, Weitao</style></author><author><style face="normal" font="default" size="100%">Ju, Fusong</style></author><author><style face="normal" font="default" size="100%">Wang, Jiaxi</style></author><author><style face="normal" font="default" size="100%">Zhu, Jianwei</style></author><author><style face="normal" font="default" size="100%">Min, Yaosen</style></author><author><style face="normal" font="default" size="100%">Zhang, He</style></author><author><style face="normal" font="default" size="100%">Tang, Shidi</style></author><author><style face="normal" font="default" size="100%">Hao, Hongxia</style></author><author><style face="normal" font="default" size="100%">Jin, Peiran</style></author><author><style face="normal" font="default" size="100%">Chen, Chi</style></author><author><style face="normal" font="default" size="100%">Noé, Frank</style></author><author><style face="normal" font="default" size="100%">Liu, Haiguang</style></author><author><style face="normal" font="default" size="100%">Liu, Tie-Yan</style></author></authors></contributors><titles><title><style face="normal" font="default" size="100%">Predicting equilibrium distributions for molecular systems with deep learning</style></title><secondary-title><style face="normal" font="default" size="100%">Nature Machine Intelligence</style></secondary-title></titles><periodical><full-title><style face="normal" font="default" size="100%">Nature Machine Intelligence</style></full-title></periodical><pages><style face="normal" font="default" size="100%">558-567</style></pages><volume><style face="normal" font="default" size="100%">6</style></volume><number><style face="normal" font="default" size="100%">5</style></number><dates><year><style face="normal" font="default" size="100%">2024</style></year></dates><urls></urls><language><style face="normal" font="default" size="100%">en</style></language></record></records></xml>
